# Supplementary material for: Critical Issues in Mycobiota Analysis
Source: Front Microbiol. 2017 Feb 14;8:180. doi: 10.3389/fmicb.2017.00180 (PMC5306204; doi:10.3389/fmicb.2017.00180)
Supplement: Supplementary file 1 [file Table1.XLSX]

## Sheet: Sheet1
Sample ID	Diagnosis	DNA (ng) with bead beating	DNA (ng) without bead beating
S1	Healthy skin	22.7	43.8
S2	Keratocanthoma	14.24	67.73
S3	Healthy skin	16.54	52.07
S4	Basal cell carcinoma	8.19	47.25
S5	Squamous cell carcinoma	3.56	157
S6	Basal cell carcinoma	72.66	151.49
S7	Healthy skin	40.16	76.67
S8	Healthy skin	37.56	63.98
S9	Healthy skin	1.2	23.14
S10	Skin diagnosed with fungal infection	18.14	57.73
