# Supplementary material for: Critical Issues in Mycobiota Analysis
Source: Front Microbiol. 2017 Feb 14;8:180. doi: 10.3389/fmicb.2017.00180 (PMC5306204; doi:10.3389/fmicb.2017.00180)
Supplement: Supplementary file 2 [file Table2.XLSX]

## Sheet: trueMockAnnotation
accession	kingdom	phylum	class	order	family	genus	species
UDB016650	k__Fungi	p__Basidiomycota	c__Agaricomycetes	o__Thelephorales	f__Thelephoraceae	g__Tomentella	s__Tomentella_sp
UDB016651	k__Fungi	p__Basidiomycota	c__Agaricomycetes	o__Thelephorales	f__Thelephoraceae	g__Odontia	s__Odontia_sp
UDB016659	k__Fungi	p__Basidiomycota	c__Agaricomycetes	o__Thelephorales	f__Thelephoraceae	g__Tomentella	s__Tomentella_sp
UDB016660	k__Fungi	p__Basidiomycota	c__Agaricomycetes	o__Thelephorales	f__Thelephoraceae	g__Tomentella	s__Tomentella_sp
UDB016661	k__Fungi	p__Basidiomycota	c__Agaricomycetes	o__Thelephorales	f__Thelephoraceae	g__Tomentella	s__Tomentella_sp
UDB016663	k__Fungi	p__Basidiomycota	c__Agaricomycetes	o__Thelephorales	f__Thelephoraceae	g__Tomentella	s__Tomentella_sp
UDB016664	k__Fungi	p__Basidiomycota	c__Agaricomycetes	o__Thelephorales	f__Thelephoraceae	g__Tomentella	s__Tomentella_sp
UDB016665	k__Fungi	p__Basidiomycota	c__Agaricomycetes	o__Thelephorales	f__Thelephoraceae	g__Odontia	s__Odontia_sp
UDB016666	k__Fungi	p__Basidiomycota	c__Agaricomycetes	o__Thelephorales	f__Thelephoraceae	g__Tomentella	s__Tomentella_sp
UDB016670	k__Fungi	p__Basidiomycota	c__Agaricomycetes	o__Thelephorales	f__Thelephoraceae	g__Amaurodon	s__Amaurodon_sp
UDB016671	k__Fungi	p__Basidiomycota	c__Agaricomycetes	o__Thelephorales	f__Thelephoraceae	g__Tomentellopsis	s__Tomentellopsis_sp
UDB016672	k__Fungi	p__Basidiomycota	c__Agaricomycetes	o__Thelephorales	f__Thelephoraceae	g__Tomentellopsis	s__Tomentellopsis_sp
UDB016673	k__Fungi	p__Basidiomycota	c__Agaricomycetes	o__Thelephorales	f__Thelephoraceae	g__Tomentellopsis	s__Tomentellopsis_sp
UDB016675	k__Fungi	p__Basidiomycota	c__Agaricomycetes	o__Thelephorales	f__Thelephoraceae	g__Tomentella	s__Tomentella_sp
UDB016676	k__Fungi	p__Basidiomycota	c__Agaricomycetes	o__Thelephorales	f__Thelephoraceae	g__Tomentella	s__Tomentella_sp
UDB016677	k__Fungi	p__Basidiomycota	c__Agaricomycetes	o__Thelephorales	f__Thelephoraceae	g__Tomentellopsis	s__Tomentellopsis_sp
UDB016678	k__Fungi	p__Basidiomycota	c__Agaricomycetes	o__Thelephorales	f__Thelephoraceae	g__Tomentellopsis	s__Tomentellopsis_sp
UDB016679	k__Fungi	p__Basidiomycota	c__Agaricomycetes	o__Thelephorales	f__Thelephoraceae	g__Tomentella	s__Tomentella_sp
UDB016681	k__Fungi	p__Basidiomycota	c__Agaricomycetes	o__Thelephorales	f__Thelephoraceae	g__Tomentellopsis	s__Tomentellopsis_sp
UDB016682	k__Fungi	p__Basidiomycota	c__Agaricomycetes	o__Thelephorales	f__Thelephoraceae	g__Tomentella	s__Tomentella_sp
UDB016686	k__Fungi	p__Basidiomycota	c__Agaricomycetes	o__Thelephorales	f__Thelephoraceae	g__Tomentella	s__Tomentella_sp
UDB016689	k__Fungi	p__Basidiomycota	c__Agaricomycetes	o__Thelephorales	f__Thelephoraceae	g__Tomentellopsis	s__Tomentellopsis_sp
UDB016690	k__Fungi	p__Basidiomycota	c__Agaricomycetes	o__Thelephorales	f__Thelephoraceae	g__Tomentellopsis	s__Tomentellopsis_sp
UDB016693	k__Fungi	p__Basidiomycota	c__Agaricomycetes	o__Thelephorales	f__Thelephoraceae	g__Tomentella	s__Tomentella_sp
UDB016694	k__Fungi	p__Basidiomycota	c__Agaricomycetes	o__Thelephorales	f__Thelephoraceae	g__Tomentellopsis	s__Tomentellopsis_sp
UDB016695	k__Fungi	p__Basidiomycota	c__Agaricomycetes	o__Thelephorales	f__Thelephoraceae	g__Tomentella	s__Tomentella_sp
UDB016702	k__Fungi	p__Basidiomycota	c__Agaricomycetes	o__Thelephorales	f__Thelephoraceae	g__Tomentella	s__Tomentella_sp
UDB016703	k__Fungi	p__Basidiomycota	c__Agaricomycetes	o__Thelephorales	f__Thelephoraceae	g__Tomentellopsis	s__Tomentellopsis_sp
UDB016705	k__Fungi	p__Basidiomycota	c__Agaricomycetes	o__Thelephorales	f__Thelephoraceae	g__Tomentella	s__Tomentella_lateritia
UDB016706	k__Fungi	p__Basidiomycota	c__Agaricomycetes	o__Thelephorales	f__Thelephoraceae	g__Tomentella	s__Tomentella_sp
UDB016709	k__Fungi	p__Basidiomycota	c__Agaricomycetes	o__Thelephorales	f__Thelephoraceae	g__Tomentella	s__Tomentella_sp
UDB016712	k__Fungi	p__Basidiomycota	c__Agaricomycetes	o__Thelephorales	f__Thelephoraceae	g__Amaurodon	s__Amaurodon_sp
UDB003136	k__Fungi	p__Basidiomycota	c__Agaricomycetes	o__Agaricales	f__Agaricaceae	g__Cystoderma	s__Cystoderma_lilacipes
UDB003155	k__Fungi	p__Basidiomycota	c__Agaricomycetes	o__Agaricales	f__Agaricaceae	g__Cystodermella	s__Cystodermella_cinnabarina
UDB003134	k__Fungi	p__Basidiomycota	c__Agaricomycetes	o__Agaricales	f__Agaricaceae	g__Cystoderma	s__Cystoderma_jasonis
UDB003125	k__Fungi	p__Basidiomycota	c__Agaricomycetes	o__Agaricales	f__Agaricaceae	g__Cystoderma	s__Cystoderma_carcharias
UDB003119	k__Fungi	p__Basidiomycota	c__Agaricomycetes	o__Agaricales	f__Agaricaceae	g__Cystoderma	s__Cystoderma_amianthinum
UDB003133	k__Fungi	p__Basidiomycota	c__Agaricomycetes	o__Agaricales	f__Agaricaceae	g__Cystoderma	s__Cystoderma_jasonis
UDB003160	k__Fungi	p__Basidiomycota	c__Agaricomycetes	o__Agaricales	f__Agaricaceae	g__Cystodermella	s__Cystodermella_granulosa
UDB003120	k__Fungi	p__Basidiomycota	c__Agaricomycetes	o__Agaricales	f__Agaricaceae	g__Cystoderma	s__Cystoderma_amianthinum
UDB003203	k__Fungi	p__Basidiomycota	c__Agaricomycetes	o__Russulales	f__Russulaceae	g__Lactarius	s__Lactarius_necator
UDB017030	k__Fungi	p__Ascomycota	c__Pezizomycetes	o__Pezizales	f__Pyronemataceae	g__Geopora	s__Geopora_sp
UDB017216	k__Fungi	p__Basidiomycota	c__Agaricomycetes	o__Agaricales	f__Tricholomataceae	g__Tricholoma	s__Tricholoma_sp
UDB017224	k__Fungi	p__Basidiomycota	c__Agaricomycetes	o__Agaricales	f__Tricholomataceae	g__Tricholoma	s__Tricholoma_sp
UDB017232	k__Fungi	p__Basidiomycota	c__Agaricomycetes	o__Agaricales	f__Tricholomataceae	g__Tricholoma	s__Tricholoma_sp
UDB003163	k__Fungi	p__Basidiomycota	c__Agaricomycetes	o__Agaricales	f__Agaricaceae	g__Phaeolepiota	s__Phaeolepiota_aurea
UDB002643	k__Fungi	p__Basidiomycota	c__Agaricomycetes	o__Thelephorales	f__Thelephoraceae	g__Tomentella	s__Tomentella_pisoniae
UDB002644	k__Fungi	p__Basidiomycota	c__Agaricomycetes	o__Thelephorales	f__Thelephoraceae	g__Tomentella	s__Tomentella_tedersooi
UDB002646	k__Fungi	p__Basidiomycota	c__Agaricomycetes	o__Thelephorales	f__Thelephoraceae	g__Tomentella	s__Tomentella_tedersooi
UDB016713	k__Fungi	p__Basidiomycota	c__Agaricomycetes	o__Thelephorales	f__Thelephoraceae	g__Tomentella	s__Tomentella_parmastoana
UDB001724	k__Fungi	p__Basidiomycota	c__Agaricomycetes	o__Atheliales	f__Atheliaceae	g__Tretomyces	s__Tretomyces_lutescens
UDB001749	k__Fungi	p__Basidiomycota	c__Agaricomycetes	o__Atheliales	f__Atheliaceae	g__Piloderma	s__Piloderma_sphaerosporum
UDB001750	k__Fungi	p__Basidiomycota	c__Agaricomycetes	o__Atheliales	f__Atheliaceae	g__Piloderma	s__Piloderma_sphaerosporum
UDB000984	k__Fungi	p__Ascomycota	c__Pezizomycetes	o__Pezizales	f__Pezizaceae	g__Peziza	s__Peziza_succosa
UDB003162	k__Fungi	p__Basidiomycota	c__Agaricomycetes	o__Agaricales	f__Agaricaceae	g__Cystodermella	s__Cystodermella_papallactae
UDB003121	k__Fungi	p__Basidiomycota	c__Agaricomycetes	o__Agaricales	f__Agaricaceae	g__Cystoderma	s__Cystoderma_amianthinum
UDB003122	k__Fungi	p__Basidiomycota	c__Agaricomycetes	o__Agaricales	f__Agaricaceae	g__Cystoderma	s__Cystoderma_andinum
UDB003123	k__Fungi	p__Basidiomycota	c__Agaricomycetes	o__Agaricales	f__Agaricaceae	g__Cystoderma	s__Cystoderma_andinum
UDB015004	k__Fungi	p__Ascomycota	c__Lecanoromycetes	o__Lecanoromycetidae_ord_Incertae_sedis	f__Coniocybaceae	g__Sclerophora	s__Sclerophora_peronella
UDB015007	k__Fungi	p__Ascomycota	c__Lecanoromycetes	o__Peltigerales	f__Peltigeraceae	g__Solorina	s__Solorina_saccata
UDB003196	k__Fungi	p__Basidiomycota	c__Agaricomycetes	o__Agaricales	f__Tricholomataceae	g__Squamanita	s__Squamanita_paradoxa
UDB003149	k__Fungi	p__Basidiomycota	c__Agaricomycetes	o__Agaricales	f__Agaricaceae	g__Cystoderma	s__Cystoderma_tuomikoskii
UDB003150	k__Fungi	p__Basidiomycota	c__Agaricomycetes	o__Agaricales	f__Agaricaceae	g__Cystoderma	s__Cystoderma_tuomikoskii
UDB003142	k__Fungi	p__Basidiomycota	c__Agaricomycetes	o__Agaricales	f__Agaricaceae	g__Cystoderma	s__Cystoderma_subvinaceum
UDB003165	k__Fungi	p__Basidiomycota	c__Agaricomycetes	o__Agaricales	f__Agaricaceae	g__Ripartitella	s__Ripartitella_alba
UDB003166	k__Fungi	p__Basidiomycota	c__Agaricomycetes	o__Agaricales	f__Agaricaceae	g__Ripartitella	s__Ripartitella_brasiliensis
UDB003132	k__Fungi	p__Basidiomycota	c__Agaricomycetes	o__Agaricales	f__Agaricaceae	g__Cystoderma	s__Cystoderma_japonicum
UDB000001	k__Fungi	p__Basidiomycota	c__Agaricomycetes	o__Russulales	f__Russulaceae	g__Russula	s__Russula_violeipes
UDB000004	k__Fungi	p__Basidiomycota	c__Agaricomycetes	o__Russulales	f__Russulaceae	g__Russula	s__Russula_grata
UDB000005	k__Fungi	p__Basidiomycota	c__Agaricomycetes	o__Agaricales	f__Tricholomataceae	g__Tricholoma	s__Tricholoma_lascivum
UDB000006	k__Fungi	p__Basidiomycota	c__Agaricomycetes	o__Agaricales	f__Hydnangiaceae	g__Laccaria	s__Laccaria_amethystina
UDB000008	k__Fungi	p__Basidiomycota	c__Agaricomycetes	o__Boletales	f__Boletaceae	g__Xerocomellus	s__Xerocomellus_pruinatus
UDB000011	k__Fungi	p__Basidiomycota	c__Agaricomycetes	o__Russulales	f__Russulaceae	g__Russula	s__Russula_nigricans
UDB000013	k__Fungi	p__Basidiomycota	c__Agaricomycetes	o__Russulales	f__Russulaceae	g__Russula	s__Russula_brunneoviolacea
UDB000016	k__Fungi	p__Basidiomycota	c__Agaricomycetes	o__Russulales	f__Russulaceae	g__Russula	s__Russula_nigricans
UDB000020	k__Fungi	p__Basidiomycota	c__Agaricomycetes	o__Russulales	f__Russulaceae	g__Russula	s__Russula_vesca
UDB000023	k__Fungi	p__Basidiomycota	c__Agaricomycetes	o__Russulales	f__Russulaceae	g__Lactarius	s__Lactarius_fluens
UDB000026	k__Fungi	p__Basidiomycota	c__Agaricomycetes	o__Russulales	f__Russulaceae	g__Lactarius	s__Lactarius_subdulcis
UDB000027	k__Fungi	p__Basidiomycota	c__Agaricomycetes	o__Agaricales	f__Inocybaceae	g__Inocybe	s__Inocybe_asterospora
UDB000028	k__Fungi	p__Basidiomycota	c__Agaricomycetes	o__Agaricales	f__Cortinariaceae	g__Cortinarius	s__Cortinarius_anomalus
UDB000029	k__Fungi	p__Basidiomycota	c__Agaricomycetes	o__Thelephorales	f__Thelephoraceae	g__Pseudotomentella	s__Pseudotomentella_tristis
UDB000032	k__Fungi	p__Basidiomycota	c__Agaricomycetes	o__Thelephorales	f__Thelephoraceae	g__Pseudotomentella	s__Pseudotomentella_tristis
UDB000035	k__Fungi	p__Basidiomycota	c__Agaricomycetes	o__Thelephorales	f__Thelephoraceae	g__Tomentella	s__Tomentella_bryophila
UDB000037	k__Fungi	p__Basidiomycota	c__Agaricomycetes	o__Agaricales	f__Amanitaceae	g__Amanita	s__Amanita_rubescens
UDB000038	k__Fungi	p__Basidiomycota	c__Agaricomycetes	o__Agaricales	f__Amanitaceae	g__Amanita	s__Amanita_rubescens
UDB000044	k__Fungi	p__Basidiomycota	c__Agaricomycetes	o__Boletales	f__Sclerodermataceae	g__Scleroderma	s__Scleroderma_verrucosum
UDB000045	k__Fungi	p__Basidiomycota	c__Agaricomycetes	o__Russulales	f__Russulaceae	g__Lactarius	s__Lactarius_camphoratus
UDB000046	k__Fungi	p__Basidiomycota	c__Agaricomycetes	o__Russulales	f__Russulaceae	g__Russula	s__Russula_ochroleuca
UDB000047	k__Fungi	p__Basidiomycota	c__Agaricomycetes	o__Russulales	f__Russulaceae	g__Russula	s__Russula_fellea
UDB000049	k__Fungi	p__Basidiomycota	c__Agaricomycetes	o__Boletales	f__Boletaceae	g__Xerocomellus	s__Xerocomellus_pruinatus
UDB000056	k__Fungi	p__Basidiomycota	c__Agaricomycetes	o__Agaricales	f__Cortinariaceae	g__Cortinarius	s__Cortinarius_anomalus
UDB000057	k__Fungi	p__Basidiomycota	c__Agaricomycetes	o__Russulales	f__Russulaceae	g__Lactarius	s__Lactarius_pterosporus
UDB000059	k__Fungi	p__Basidiomycota	c__Agaricomycetes	o__Russulales	f__Russulaceae	g__Russula	s__Russula_nigricans
UDB000061	k__Fungi	p__Basidiomycota	c__Agaricomycetes	o__Russulales	f__Russulaceae	g__Russula	s__Russula_foetens
UDB000070	k__Fungi	p__Basidiomycota	c__Agaricomycetes	o__Agaricales	f__Cortinariaceae	g__Cortinarius	s__Cortinarius_caerulescens
UDB000073	k__Fungi	p__Basidiomycota	c__Agaricomycetes	o__Cantharellales	f__Clavulinaceae	g__Clavulina	s__Clavulina_coralloides
UDB000074	k__Fungi	p__Basidiomycota	c__Agaricomycetes	o__Cantharellales	f__Clavulinaceae	g__Clavulina	s__Clavulina_cinerea
UDB000077	k__Fungi	p__Basidiomycota	c__Agaricomycetes	o__Boletales	f__Boletaceae	g__Boletus	s__Boletus_luridus
UDB000079	k__Fungi	p__Basidiomycota	c__Agaricomycetes	o__Boletales	f__Boletaceae	g__Boletus	s__Boletus_calopus
UDB000082	k__Fungi	p__Basidiomycota	c__Agaricomycetes	o__Agaricales	f__Amanitaceae	g__Amanita	s__Amanita_citrina
UDB000083	k__Fungi	p__Basidiomycota	c__Agaricomycetes	o__Agaricales	f__Amanitaceae	g__Amanita	s__Amanita_excelsa
UDB000084	k__Fungi	p__Basidiomycota	c__Agaricomycetes	o__Agaricales	f__Amanitaceae	g__Amanita	s__Amanita_phalloides
UDB000092	k__Fungi	p__Ascomycota	c__Eurotiomycetes	o__Eurotiales	f__Elaphomycetaceae	g__Elaphomyces	s__Elaphomyces_muricatus
UDB000093	k__Fungi	p__Ascomycota	c__Eurotiomycetes	o__Eurotiales	f__Elaphomycetaceae	g__Elaphomyces	s__Elaphomyces_muricatus
UDB000099	k__Fungi	p__Basidiomycota	c__Agaricomycetes	o__Agaricales	f__Inocybaceae	g__Inocybe	s__Inocybe_glabripes
UDB000100	k__Fungi	p__Basidiomycota	c__Agaricomycetes	o__Agaricales	f__Inocybaceae	g__Inocybe	s__Inocybe_fraudans
UDB000101	k__Fungi	p__Basidiomycota	c__Agaricomycetes	o__Agaricales	f__Inocybaceae	g__Inocybe	s__Inocybe_godeyi
UDB000102	k__Fungi	p__Basidiomycota	c__Agaricomycetes	o__Agaricales	f__Inocybaceae	g__Inocybe	s__Inocybe_griseolilacina
UDB000103	k__Fungi	p__Basidiomycota	c__Agaricomycetes	o__Agaricales	f__Inocybaceae	g__Inocybe	s__Inocybe_rimosa
UDB000104	k__Fungi	p__Basidiomycota	c__Agaricomycetes	o__Agaricales	f__Hydnangiaceae	g__Laccaria	s__Laccaria_laccata
UDB000105	k__Fungi	p__Basidiomycota	c__Agaricomycetes	o__Agaricales	f__Hydnangiaceae	g__Laccaria	s__Laccaria_laccata
UDB000107	k__Fungi	p__Basidiomycota	c__Agaricomycetes	o__Russulales	f__Russulaceae	g__Lactarius	s__Lactarius_acerrimus
UDB000108	k__Fungi	p__Basidiomycota	c__Agaricomycetes	o__Russulales	f__Russulaceae	g__Lactarius	s__Lactarius_tabidus
UDB000110	k__Fungi	p__Basidiomycota	c__Agaricomycetes	o__Russulales	f__Russulaceae	g__Russula	s__Russula_fellea
UDB000117	k__Fungi	p__Basidiomycota	c__Agaricomycetes	o__Russulales	f__Russulaceae	g__Russula	s__Russula_virescens
UDB000119	k__Fungi	p__Basidiomycota	c__Agaricomycetes	o__Thelephorales	f__Thelephoraceae	g__Thelephora	s__Thelephora_caryophyllea
UDB000121	k__Fungi	p__Ascomycota	c__Pezizomycetes	o__Pezizales	f__Tuberaceae	g__Tuber	s__Tuber_maculatum
UDB000123	k__Fungi	p__Basidiomycota	c__Agaricomycetes	o__Agaricales	f__Cortinariaceae	g__Cortinarius	s__Cortinarius_vibratilis
UDB000125	k__Fungi	p__Basidiomycota	c__Agaricomycetes	o__Agaricales	f__Cortinariaceae	g__Cortinarius	s__Cortinarius_bolaris
UDB000126	k__Fungi	p__Basidiomycota	c__Agaricomycetes	o__Agaricales	f__Cortinariaceae	g__Cortinarius	s__Cortinarius_violaceus
UDB000128	k__Fungi	p__Basidiomycota	c__Agaricomycetes	o__Agaricales	f__Cortinariaceae	g__Cortinarius	s__Cortinarius_cinnamomeus
UDB000129	k__Fungi	p__Basidiomycota	c__Agaricomycetes	o__Agaricales	f__Cortinariaceae	g__Cortinarius	s__Cortinarius_croceus
UDB000131	k__Fungi	p__Basidiomycota	c__Agaricomycetes	o__Agaricales	f__Cortinariaceae	g__Cortinarius	s__Cortinarius_sanguineus
UDB000132	k__Fungi	p__Basidiomycota	c__Agaricomycetes	o__Agaricales	f__Cortinariaceae	g__Cortinarius	s__Cortinarius_semisanguineus
UDB000133	k__Fungi	p__Basidiomycota	c__Agaricomycetes	o__Agaricales	f__Cortinariaceae	g__Cortinarius	s__Cortinarius_uliginosus
UDB000134	k__Fungi	p__Basidiomycota	c__Agaricomycetes	o__Agaricales	f__Cortinariaceae	g__Cortinarius	s__Cortinarius_venetus
UDB000135	k__Fungi	p__Basidiomycota	c__Agaricomycetes	o__Agaricales	f__Cortinariaceae	g__Cortinarius	s__Cortinarius_rubellus
UDB000136	k__Fungi	p__Basidiomycota	c__Agaricomycetes	o__Agaricales	f__Cortinariaceae	g__Cortinarius	s__Cortinarius_limonius
UDB000137	k__Fungi	p__Basidiomycota	c__Agaricomycetes	o__Agaricales	f__Cortinariaceae	g__Cortinarius	s__Cortinarius_multiformis
UDB000138	k__Fungi	p__Basidiomycota	c__Agaricomycetes	o__Agaricales	f__Cortinariaceae	g__Cortinarius	s__Cortinarius_argutus
UDB000139	k__Fungi	p__Basidiomycota	c__Agaricomycetes	o__Agaricales	f__Cortinariaceae	g__Cortinarius	s__Cortinarius_glaucopus
UDB000140	k__Fungi	p__Basidiomycota	c__Agaricomycetes	o__Agaricales	f__Cortinariaceae	g__Cortinarius	s__Cortinarius_saginus
UDB000141	k__Fungi	p__Basidiomycota	c__Agaricomycetes	o__Agaricales	f__Cortinariaceae	g__Cortinarius	s__Cortinarius_variicolor
UDB000142	k__Fungi	p__Basidiomycota	c__Agaricomycetes	o__Agaricales	f__Cortinariaceae	g__Cortinarius	s__Cortinarius_trivialis
UDB000144	k__Fungi	p__Basidiomycota	c__Agaricomycetes	o__Agaricales	f__Cortinariaceae	g__Cortinarius	s__Cortinarius_delibutus
UDB000145	k__Fungi	p__Basidiomycota	c__Agaricomycetes	o__Agaricales	f__Cortinariaceae	g__Cortinarius	s__Cortinarius_porphyropus
UDB000146	k__Fungi	p__Basidiomycota	c__Agaricomycetes	o__Agaricales	f__Cortinariaceae	g__Cortinarius	s__Cortinarius_scaurus
UDB000147	k__Fungi	p__Basidiomycota	c__Agaricomycetes	o__Agaricales	f__Cortinariaceae	g__Cortinarius	s__Cortinarius_infractus
UDB000148	k__Fungi	p__Basidiomycota	c__Agaricomycetes	o__Agaricales	f__Cortinariaceae	g__Cortinarius	s__Cortinarius_percomis
UDB000149	k__Fungi	p__Basidiomycota	c__Agaricomycetes	o__Agaricales	f__Cortinariaceae	g__Cortinarius	s__Cortinarius_flavovirens
UDB000162	k__Fungi	p__Basidiomycota	c__Agaricomycetes	o__Agaricales	f__Cortinariaceae	g__Cortinarius	s__Cortinarius_callisteus
UDB000297	k__Fungi	p__Basidiomycota	c__Agaricomycetes	o__Russulales	f__Russulaceae	g__Lactarius	s__Lactarius_deterrimus
UDB000299	k__Fungi	p__Basidiomycota	c__Agaricomycetes	o__Russulales	f__Russulaceae	g__Lactarius	s__Lactarius_lignyotus
UDB000305	k__Fungi	p__Basidiomycota	c__Agaricomycetes	o__Russulales	f__Russulaceae	g__Lactarius	s__Lactarius_pallidus
UDB000306	k__Fungi	p__Basidiomycota	c__Agaricomycetes	o__Russulales	f__Russulaceae	g__Lactarius	s__Lactarius_pallidus
UDB000310	k__Fungi	p__Basidiomycota	c__Agaricomycetes	o__Russulales	f__Russulaceae	g__Lactarius	s__Lactarius_salmonicolor
UDB000311	k__Fungi	p__Basidiomycota	c__Agaricomycetes	o__Russulales	f__Russulaceae	g__Lactarius	s__Lactarius_scrobiculatus
UDB000312	k__Fungi	p__Basidiomycota	c__Agaricomycetes	o__Russulales	f__Russulaceae	g__Lactarius	s__Lactarius_aurantiacus
UDB000313	k__Fungi	p__Basidiomycota	c__Agaricomycetes	o__Russulales	f__Russulaceae	g__Russula	s__Russula_atropurpurea
UDB000317	k__Fungi	p__Basidiomycota	c__Agaricomycetes	o__Russulales	f__Russulaceae	g__Lactarius	s__Lactarius_deterrimus
UDB000320	k__Fungi	p__Basidiomycota	c__Agaricomycetes	o__Russulales	f__Russulaceae	g__Lactarius	s__Lactarius_semisanguifluus
UDB000321	k__Fungi	p__Basidiomycota	c__Agaricomycetes	o__Russulales	f__Russulaceae	g__Lactarius	s__Lactarius_quieticolor
UDB000327	k__Fungi	p__Basidiomycota	c__Agaricomycetes	o__Russulales	f__Russulaceae	g__Russula	s__Russula_heterophylla
UDB000333	k__Fungi	p__Basidiomycota	c__Agaricomycetes	o__Russulales	f__Russulaceae	g__Lactarius	s__Lactarius_sp
UDB000343	k__Fungi	p__Basidiomycota	c__Agaricomycetes	o__Russulales	f__Russulaceae	g__Russula	s__Russula_amoenolens
UDB000344	k__Fungi	p__Basidiomycota	c__Agaricomycetes	o__Russulales	f__Russulaceae	g__Russula	s__Russula_grata
UDB000345	k__Fungi	p__Basidiomycota	c__Agaricomycetes	o__Russulales	f__Russulaceae	g__Russula	s__Russula_fellea
UDB000355	k__Fungi	p__Basidiomycota	c__Agaricomycetes	o__Russulales	f__Russulaceae	g__Russula	s__Russula_integra
UDB000357	k__Fungi	p__Basidiomycota	c__Agaricomycetes	o__Russulales	f__Russulaceae	g__Russula	s__Russula_integra
UDB000361	k__Fungi	p__Basidiomycota	c__Agaricomycetes	o__Russulales	f__Russulaceae	g__Lactarius	s__Lactarius_necator
UDB000362	k__Fungi	p__Basidiomycota	c__Agaricomycetes	o__Russulales	f__Russulaceae	g__Lactarius	s__Lactarius_blennius
UDB000363	k__Fungi	p__Basidiomycota	c__Agaricomycetes	o__Russulales	f__Russulaceae	g__Lactarius	s__Lactarius_blennius
UDB000365	k__Fungi	p__Basidiomycota	c__Agaricomycetes	o__Russulales	f__Russulaceae	g__Lactarius	s__Lactarius_trivialis
UDB000367	k__Fungi	p__Basidiomycota	c__Agaricomycetes	o__Russulales	f__Russulaceae	g__Lactarius	s__Lactarius_repraesentaneus
UDB000368	k__Fungi	p__Basidiomycota	c__Agaricomycetes	o__Russulales	f__Russulaceae	g__Lactarius	s__Lactarius_torminosus
UDB000371	k__Fungi	p__Basidiomycota	c__Agaricomycetes	o__Russulales	f__Russulaceae	g__Lactarius	s__Lactarius_scrobiculatus
UDB000372	k__Fungi	p__Basidiomycota	c__Agaricomycetes	o__Russulales	f__Russulaceae	g__Lactarius	s__Lactarius_pubescens
UDB000375	k__Fungi	p__Basidiomycota	c__Agaricomycetes	o__Russulales	f__Russulaceae	g__Lactarius	s__Lactarius_torminosus
UDB000376	k__Fungi	p__Basidiomycota	c__Agaricomycetes	o__Russulales	f__Russulaceae	g__Lactarius	s__Lactarius_lilacinus
UDB000379	k__Fungi	p__Basidiomycota	c__Agaricomycetes	o__Russulales	f__Russulaceae	g__Lactarius	s__Lactarius_fulvissimus
UDB000380	k__Fungi	p__Basidiomycota	c__Agaricomycetes	o__Russulales	f__Russulaceae	g__Lactarius	s__Lactarius_subdulcis
UDB000381	k__Fungi	p__Basidiomycota	c__Agaricomycetes	o__Russulales	f__Russulaceae	g__Lactarius	s__Lactarius_fulvissimus
UDB000382	k__Fungi	p__Basidiomycota	c__Agaricomycetes	o__Russulales	f__Russulaceae	g__Lactarius	s__Lactarius_fulvissimus
UDB000385	k__Fungi	p__Basidiomycota	c__Agaricomycetes	o__Russulales	f__Russulaceae	g__Lactarius	s__Lactarius_tabidus
UDB000388	k__Fungi	p__Basidiomycota	c__Agaricomycetes	o__Russulales	f__Russulaceae	g__Lactarius	s__Lactarius_fuliginosus
UDB000389	k__Fungi	p__Basidiomycota	c__Agaricomycetes	o__Russulales	f__Russulaceae	g__Lactarius	s__Lactarius_fuliginosus
UDB000390	k__Fungi	p__Basidiomycota	c__Agaricomycetes	o__Russulales	f__Russulaceae	g__Lactarius	s__Lactarius_lignyotus
UDB000393	k__Fungi	p__Basidiomycota	c__Agaricomycetes	o__Russulales	f__Russulaceae	g__Lactarius	s__Lactarius_ruginosus
UDB000394	k__Fungi	p__Basidiomycota	c__Agaricomycetes	o__Russulales	f__Russulaceae	g__Lactarius	s__Lactarius_pterosporus
UDB000395	k__Fungi	p__Basidiomycota	c__Agaricomycetes	o__Russulales	f__Russulaceae	g__Lactarius	s__Lactarius_ruginosus
UDB000396	k__Fungi	p__Basidiomycota	c__Agaricomycetes	o__Russulales	f__Russulaceae	g__Lactifluus	s__Lactifluus_vellereus
UDB000399	k__Fungi	p__Basidiomycota	c__Agaricomycetes	o__Boletales	f__Boletaceae	g__Xerocomus	s__Xerocomus_fennicus
UDB000401	k__Fungi	p__Basidiomycota	c__Agaricomycetes	o__Boletales	f__Boletaceae	g__Boletus	s__Boletus_legaliae
UDB000402	k__Fungi	p__Basidiomycota	c__Agaricomycetes	o__Boletales	f__Boletaceae	g__Boletus	s__Boletus_legaliae
UDB000403	k__Fungi	p__Basidiomycota	c__Agaricomycetes	o__Boletales	f__Boletaceae	g__Boletus	s__Boletus_legaliae
UDB000404	k__Fungi	p__Basidiomycota	c__Agaricomycetes	o__Boletales	f__Boletaceae	g__Boletus	s__Boletus_legaliae
UDB000405	k__Fungi	p__Basidiomycota	c__Agaricomycetes	o__Boletales	f__Boletaceae	g__Boletus	s__Boletus_pulchrotinctus
UDB000406	k__Fungi	p__Basidiomycota	c__Agaricomycetes	o__Boletales	f__Boletaceae	g__Boletus	s__Boletus_pulchrotinctus
UDB000407	k__Fungi	p__Basidiomycota	c__Agaricomycetes	o__Boletales	f__Boletaceae	g__Boletus	s__Boletus_pulchrotinctus
UDB000409	k__Fungi	p__Basidiomycota	c__Agaricomycetes	o__Boletales	f__Boletaceae	g__Boletus	s__Boletus_rubrosanguineus
UDB000410	k__Fungi	p__Basidiomycota	c__Agaricomycetes	o__Boletales	f__Boletaceae	g__Boletus	s__Boletus_rubrosanguineus
UDB000411	k__Fungi	p__Basidiomycota	c__Agaricomycetes	o__Boletales	f__Boletaceae	g__Boletus	s__Boletus_rubrosanguineus
UDB000413	k__Fungi	p__Basidiomycota	c__Agaricomycetes	o__Boletales	f__Boletaceae	g__Boletus	s__Boletus_satanas
UDB000416	k__Fungi	p__Basidiomycota	c__Agaricomycetes	o__Boletales	f__Boletaceae	g__Boletus	s__Boletus_satanas
UDB000417	k__Fungi	p__Basidiomycota	c__Agaricomycetes	o__Boletales	f__Boletaceae	g__Boletus	s__Boletus_satanas
UDB000419	k__Fungi	p__Basidiomycota	c__Agaricomycetes	o__Boletales	f__Boletaceae	g__Boletus	s__Boletus_satanas
UDB000420	k__Fungi	p__Basidiomycota	c__Agaricomycetes	o__Boletales	f__Boletaceae	g__Boletus	s__Boletus_satanas
UDB000423	k__Fungi	p__Basidiomycota	c__Agaricomycetes	o__Boletales	f__Boletaceae	g__Chalciporus	s__Chalciporus_piperatus
UDB000424	k__Fungi	p__Basidiomycota	c__Agaricomycetes	o__Boletales	f__Boletaceae	g__Chalciporus	s__Chalciporus_piperatoides
UDB000425	k__Fungi	p__Basidiomycota	c__Agaricomycetes	o__Boletales	f__Boletaceae	g__Chalciporus	s__Chalciporus_hypochryseus
UDB000429	k__Fungi	p__Basidiomycota	c__Agaricomycetes	o__Boletales	f__Boletaceae	g__Rubinoboletus	s__Rubinoboletus_rubinus
UDB000430	k__Fungi	p__Basidiomycota	c__Agaricomycetes	o__Boletales	f__Boletaceae	g__Chalciporus	s__Chalciporus_trinitensis
UDB000432	k__Fungi	p__Basidiomycota	c__Agaricomycetes	o__Boletales	f__Boletaceae	g__Xerocomus	s__Xerocomus_silwoodensis
UDB000434	k__Fungi	p__Basidiomycota	c__Agaricomycetes	o__Boletales	f__Boletaceae	g__Rheubarbariboletus	s__Rheubarbariboletus_armeniacus
UDB000439	k__Fungi	p__Basidiomycota	c__Agaricomycetes	o__Boletales	f__Boletaceae	g__Xerocomellus	s__Xerocomellus_chrysenteron
UDB000442	k__Fungi	p__Basidiomycota	c__Agaricomycetes	o__Boletales	f__Boletaceae	g__Xerocomellus	s__Xerocomellus_chrysenteron
UDB000443	k__Fungi	p__Basidiomycota	c__Agaricomycetes	o__Boletales	f__Boletaceae	g__Xerocomellus	s__Xerocomellus_chrysenteron
UDB000447	k__Fungi	p__Basidiomycota	c__Agaricomycetes	o__Boletales	f__Boletaceae	g__Xerocomellus	s__Xerocomellus_chrysenteron
UDB000448	k__Fungi	p__Basidiomycota	c__Agaricomycetes	o__Boletales	f__Boletaceae	g__Xerocomus	s__Xerocomus_dryophilus
UDB000464	k__Fungi	p__Basidiomycota	c__Agaricomycetes	o__Boletales	f__Boletaceae	g__Alessioporus	s__Alessioporus_ichnusanus
UDB000465	k__Fungi	p__Basidiomycota	c__Agaricomycetes	o__Boletales	f__Boletaceae	g__Aureoboletus	s__Aureoboletus_moravicus
UDB000466	k__Fungi	p__Basidiomycota	c__Agaricomycetes	o__Boletales	f__Boletaceae	g__Aureoboletus	s__Aureoboletus_moravicus
UDB000467	k__Fungi	p__Basidiomycota	c__Agaricomycetes	o__Boletales	f__Boletaceae	g__Aureoboletus	s__Aureoboletus_moravicus
UDB000469	k__Fungi	p__Basidiomycota	c__Agaricomycetes	o__Boletales	f__Boletaceae	g__Aureoboletus	s__Aureoboletus_moravicus
UDB000470	k__Fungi	p__Basidiomycota	c__Agaricomycetes	o__Boletales	f__Boletaceae	g__Aureoboletus	s__Aureoboletus_moravicus
UDB000471	k__Fungi	p__Basidiomycota	c__Agaricomycetes	o__Boletales	f__Boletaceae	g__Aureoboletus	s__Aureoboletus_moravicus
UDB000472	k__Fungi	p__Basidiomycota	c__Agaricomycetes	o__Boletales	f__Boletaceae	g__Pseudoboletus	s__Pseudoboletus_parasiticus
UDB000477	k__Fungi	p__Basidiomycota	c__Agaricomycetes	o__Boletales	f__Boletaceae	g__Xerocomellus	s__Xerocomellus_pruinatus
UDB000479	k__Fungi	p__Basidiomycota	c__Agaricomycetes	o__Boletales	f__Boletaceae	g__Xerocomellus	s__Xerocomellus_pruinatus
UDB000480	k__Fungi	p__Basidiomycota	c__Agaricomycetes	o__Boletales	f__Boletaceae	g__Xerocomellus	s__Xerocomellus_pruinatus
UDB000482	k__Fungi	p__Basidiomycota	c__Agaricomycetes	o__Boletales	f__Boletaceae	g__Xerocomellus	s__Xerocomellus_pruinatus
UDB000484	k__Fungi	p__Basidiomycota	c__Agaricomycetes	o__Boletales	f__Boletaceae	g__Xerocomellus	s__Xerocomellus_ripariellus
UDB000485	k__Fungi	p__Basidiomycota	c__Agaricomycetes	o__Boletales	f__Boletaceae	g__Xerocomellus	s__Xerocomellus_ripariellus
UDB000486	k__Fungi	p__Basidiomycota	c__Agaricomycetes	o__Boletales	f__Boletaceae	g__Pulchroboletus	s__Pulchroboletus_roseoalbidus
UDB000494	k__Fungi	p__Basidiomycota	c__Agaricomycetes	o__Boletales	f__Boletaceae	g__Xerocomus	s__Xerocomus_chrysonemus
UDB000495	k__Fungi	p__Basidiomycota	c__Agaricomycetes	o__Boletales	f__Boletaceae	g__Xerocomus	s__Xerocomus_chrysonemus
UDB000496	k__Fungi	p__Basidiomycota	c__Agaricomycetes	o__Boletales	f__Boletaceae	g__Boletus	s__Boletus_subtomentosus
UDB000497	k__Fungi	p__Basidiomycota	c__Agaricomycetes	o__Boletales	f__Boletaceae	g__Boletus	s__Boletus_subtomentosus
UDB000499	k__Fungi	p__Basidiomycota	c__Agaricomycetes	o__Boletales	f__Boletaceae	g__Boletus	s__Boletus_subtomentosus
UDB000501	k__Fungi	p__Basidiomycota	c__Agaricomycetes	o__Boletales	f__Boletaceae	g__Boletus	s__Boletus_subtomentosus
UDB000522	k__Fungi	p__Basidiomycota	c__Agaricomycetes	o__Agaricales	f__Tricholomataceae	g__Tricholoma	s__Tricholoma_atrosquamosum
UDB000539	k__Fungi	p__Basidiomycota	c__Agaricomycetes	o__Agaricales	f__Tricholomataceae	g__Tricholoma	s__Tricholoma_argyraceum
UDB000541	k__Fungi	p__Basidiomycota	c__Agaricomycetes	o__Agaricales	f__Tricholomataceae	g__Tricholoma	s__Tricholoma_scalpturatum
UDB000543	k__Fungi	p__Basidiomycota	c__Agaricomycetes	o__Agaricales	f__Tricholomataceae	g__Tricholoma	s__Tricholoma_cingulatum
UDB000544	k__Fungi	p__Basidiomycota	c__Agaricomycetes	o__Agaricales	f__Tricholomataceae	g__Tricholoma	s__Tricholoma_cingulatum
UDB000586	k__Fungi	p__Basidiomycota	c__Agaricomycetes	o__Agaricales	f__Cortinariaceae	g__Cortinarius	s__Cortinarius_sulphurinus
UDB000592	k__Fungi	p__Basidiomycota	c__Agaricomycetes	o__Agaricales	f__Entolomataceae	g__Entoloma	s__Entoloma_serrulatum
UDB000593	k__Fungi	p__Basidiomycota	c__Agaricomycetes	o__Agaricales	f__Lyophyllaceae	g__Calocybe	s__Calocybe_gambosa
UDB000595	k__Fungi	p__Basidiomycota	c__Agaricomycetes	o__Agaricales	f__Tricholomataceae	g__Lepista	s__Lepista_sordida
UDB000597	k__Fungi	p__Basidiomycota	c__Agaricomycetes	o__Agaricales	f__Tricholomataceae	g__Leucopaxillus	s__Leucopaxillus_cerealis
UDB000598	k__Fungi	p__Basidiomycota	c__Agaricomycetes	o__Agaricales	f__Tricholomataceae	g__Leucopaxillus	s__Leucopaxillus_giganteus
UDB000600	k__Fungi	p__Basidiomycota	c__Agaricomycetes	o__Agaricales	f__Tricholomataceae	g__Leucopaxillus	s__Leucopaxillus_subzonalis
UDB000601	k__Fungi	p__Basidiomycota	c__Agaricomycetes	o__Agaricales	f__Cortinariaceae	g__Cortinarius	s__Cortinarius_aureifolius
UDB000603	k__Fungi	p__Basidiomycota	c__Agaricomycetes	o__Agaricales	f__Inocybaceae	g__Inocybe	s__Inocybe_fibrosa
UDB000610	k__Fungi	p__Basidiomycota	c__Agaricomycetes	o__Agaricales	f__Inocybaceae	g__Inocybe	s__Inocybe_lanuginosa
UDB000612	k__Fungi	p__Basidiomycota	c__Agaricomycetes	o__Agaricales	f__Inocybaceae	g__Inocybe	s__Inocybe_aurea
UDB000614	k__Fungi	p__Basidiomycota	c__Agaricomycetes	o__Agaricales	f__Inocybaceae	g__Inocybe	s__Inocybe_teraturgus
UDB000615	k__Fungi	p__Basidiomycota	c__Agaricomycetes	o__Agaricales	f__Inocybaceae	g__Inocybe	s__Inocybe_stellatospora
UDB000616	k__Fungi	p__Basidiomycota	c__Agaricomycetes	o__Agaricales	f__Inocybaceae	g__Inocybe	s__Inocybe_curvipes
UDB000617	k__Fungi	p__Basidiomycota	c__Agaricomycetes	o__Agaricales	f__Inocybaceae	g__Inocybe	s__Inocybe_lacera
UDB000618	k__Fungi	p__Basidiomycota	c__Agaricomycetes	o__Agaricales	f__Inocybaceae	g__Inocybe	s__Inocybe_relicina
UDB000619	k__Fungi	p__Basidiomycota	c__Agaricomycetes	o__Agaricales	f__Inocybaceae	g__Inocybe	s__Inocybe_leptocystis
UDB000620	k__Fungi	p__Basidiomycota	c__Agaricomycetes	o__Agaricales	f__Inocybaceae	g__Inocybe	s__Inocybe_leptophylla
UDB000621	k__Fungi	p__Basidiomycota	c__Agaricomycetes	o__Agaricales	f__Inocybaceae	g__Inocybe	s__Inocybe_fuscidula
UDB000622	k__Fungi	p__Basidiomycota	c__Agaricomycetes	o__Agaricales	f__Inocybaceae	g__Inocybe	s__Inocybe_umbratica
UDB000623	k__Fungi	p__Basidiomycota	c__Agaricomycetes	o__Agaricales	f__Inocybaceae	g__Inocybe	s__Inocybe_sapinea
UDB000624	k__Fungi	p__Basidiomycota	c__Agaricomycetes	o__Agaricales	f__Inocybaceae	g__Inocybe	s__Inocybe_langei
UDB000625	k__Fungi	p__Basidiomycota	c__Agaricomycetes	o__Agaricales	f__Inocybaceae	g__Inocybe	s__Inocybe_calamistrata
UDB000627	k__Fungi	p__Basidiomycota	c__Agaricomycetes	o__Agaricales	f__Inocybaceae	g__Inocybe	s__Inocybe_flocculosa
UDB000628	k__Fungi	p__Basidiomycota	c__Agaricomycetes	o__Agaricales	f__Inocybaceae	g__Inocybe	s__Inocybe_dulcamara
UDB000630	k__Fungi	p__Basidiomycota	c__Agaricomycetes	o__Agaricales	f__Inocybaceae	g__Inocybe	s__Inocybe_soluta
UDB000631	k__Fungi	p__Basidiomycota	c__Agaricomycetes	o__Agaricales	f__Inocybaceae	g__Inocybe	s__Inocybe_muricellata
UDB000632	k__Fungi	p__Basidiomycota	c__Agaricomycetes	o__Agaricales	f__Inocybaceae	g__Inocybe	s__Inocybe_geophylla
UDB000634	k__Fungi	p__Basidiomycota	c__Agaricomycetes	o__Agaricales	f__Inocybaceae	g__Inocybe	s__Inocybe_griseolilacina
UDB000636	k__Fungi	p__Basidiomycota	c__Agaricomycetes	o__Agaricales	f__Inocybaceae	g__Inocybe	s__Inocybe_ochroalba
UDB000637	k__Fungi	p__Basidiomycota	c__Agaricomycetes	o__Agaricales	f__Inocybaceae	g__Inocybe	s__Inocybe_cookei
UDB000638	k__Fungi	p__Basidiomycota	c__Agaricomycetes	o__Agaricales	f__Inocybaceae	g__Inocybe	s__Inocybe_terrigena
UDB000639	k__Fungi	p__Basidiomycota	c__Agaricomycetes	o__Agaricales	f__Inocybaceae	g__Inocybe	s__Inocybe_fraudans
UDB000640	k__Fungi	p__Basidiomycota	c__Agaricomycetes	o__Agaricales	f__Inocybaceae	g__Inocybe	s__Inocybe_corydalina
UDB000641	k__Fungi	p__Basidiomycota	c__Agaricomycetes	o__Agaricales	f__Inocybaceae	g__Inocybe	s__Inocybe_adaequata
UDB000642	k__Fungi	p__Basidiomycota	c__Agaricomycetes	o__Agaricales	f__Inocybaceae	g__Inocybe	s__Inocybe_hirtella
UDB000643	k__Fungi	p__Basidiomycota	c__Agaricomycetes	o__Agaricales	f__Inocybaceae	g__Inocybe	s__Inocybe_maculata
UDB000644	k__Fungi	p__Basidiomycota	c__Agaricomycetes	o__Agaricales	f__Inocybaceae	g__Inocybe	s__Inocybe_incarnata
UDB000645	k__Fungi	p__Basidiomycota	c__Agaricomycetes	o__Agaricales	f__Inocybaceae	g__Inocybe	s__Inocybe_rimosa
UDB000646	k__Fungi	p__Basidiomycota	c__Agaricomycetes	o__Boletales	f__Boletaceae	g__Neoboletus	s__Neoboletus_luridiformis
UDB000647	k__Fungi	p__Basidiomycota	c__Agaricomycetes	o__Boletales	f__Boletaceae	g__Buchwaldoboletus	s__Buchwaldoboletus_hemichrysus
UDB000648	k__Fungi	p__Basidiomycota	c__Agaricomycetes	o__Boletales	f__Boletaceae	g__Boletus	s__Boletus_luridus
UDB000650	k__Fungi	p__Basidiomycota	c__Agaricomycetes	o__Boletales	f__Suillaceae	g__Suillus	s__Suillus_granulatus
UDB000652	k__Fungi	p__Basidiomycota	c__Agaricomycetes	o__Boletales	f__Boletaceae	g__Butyriboletus	s__Butyriboletus_appendiculatus
UDB000655	k__Fungi	p__Basidiomycota	c__Agaricomycetes	o__Boletales	f__Boletaceae	g__Boletus	s__Boletus_luridus
UDB000656	k__Fungi	p__Basidiomycota	c__Agaricomycetes	o__Boletales	f__Suillaceae	g__Suillus	s__Suillus_viscidus
UDB000659	k__Fungi	p__Basidiomycota	c__Agaricomycetes	o__Boletales	f__Boletaceae	g__Boletus	s__Boletus_calopus
UDB000663	k__Fungi	p__Basidiomycota	c__Agaricomycetes	o__Boletales	f__Suillaceae	g__Suillus	s__Suillus_luteus
UDB000664	k__Fungi	p__Basidiomycota	c__Agaricomycetes	o__Boletales	f__Suillaceae	g__Suillus	s__Suillus_variegatus
UDB000667	k__Fungi	p__Basidiomycota	c__Agaricomycetes	o__Boletales	f__Paxillaceae	g__Paxillus	s__Paxillus_filamentosus
UDB000668	k__Fungi	p__Basidiomycota	c__Agaricomycetes	o__Boletales	f__Boletaceae	g__Hemileccinum	s__Hemileccinum_impolitum
UDB000669	k__Fungi	p__Basidiomycota	c__Agaricomycetes	o__Agaricales	f__Cortinariaceae	g__Cortinarius	s__Cortinarius_orichalceus
UDB000670	k__Fungi	p__Basidiomycota	c__Agaricomycetes	o__Boletales	f__Paxillaceae	g__Gyrodon	s__Gyrodon_lividus
UDB000675	k__Fungi	p__Basidiomycota	c__Agaricomycetes	o__Agaricales	f__Cortinariaceae	g__Cortinarius	s__Cortinarius_ochrophyllus
UDB000677	k__Fungi	p__Basidiomycota	c__Agaricomycetes	o__Agaricales	f__Cortinariaceae	g__Cortinarius	s__Cortinarius_variegatus
UDB000678	k__Fungi	p__Basidiomycota	c__Agaricomycetes	o__Agaricales	f__Cortinariaceae	g__Dermocybe	s__Dermocybe_sp
UDB000680	k__Fungi	p__Basidiomycota	c__Agaricomycetes	o__Boletales	f__Boletaceae	g__Tylopilus	s__Tylopilus_felleus
UDB000682	k__Fungi	p__Basidiomycota	c__Agaricomycetes	o__Agaricales	f__Tricholomataceae	g__Tricholoma	s__Tricholoma_focale
UDB000683	k__Fungi	p__Basidiomycota	c__Agaricomycetes	o__Agaricales	f__Cortinariaceae	g__Cortinarius	s__Cortinarius_illuminus
UDB000687	k__Fungi	p__Basidiomycota	c__Agaricomycetes	o__Boletales	f__Boletaceae	g__Aureoboletus	s__Aureoboletus_gentilis
UDB000688	k__Fungi	p__Basidiomycota	c__Agaricomycetes	o__Agaricales	f__Cortinariaceae	g__Cortinarius	s__Cortinarius_sp
UDB000690	k__Fungi	p__Basidiomycota	c__Agaricomycetes	o__Boletales	f__Suillaceae	g__Suillus	s__Suillus_americanus
UDB000691	k__Fungi	p__Basidiomycota	c__Agaricomycetes	o__Russulales	f__Albatrellaceae	g__Scutiger	s__Scutiger_pes-caprae
UDB000694	k__Fungi	p__Basidiomycota	c__Agaricomycetes	o__Boletales	f__Gomphidiaceae	g__Gomphidius	s__Gomphidius_glutinosus
UDB000696	k__Fungi	p__Basidiomycota	c__Agaricomycetes	o__Agaricales	f__Tricholomataceae	g__Tricholoma	s__Tricholoma_fracticum
UDB000697	k__Fungi	p__Basidiomycota	c__Agaricomycetes	o__Agaricales	f__Strophariaceae	g__Hebeloma	s__Hebeloma_populinum
UDB000699	k__Fungi	p__Basidiomycota	c__Agaricomycetes	o__Agaricales	f__Tricholomataceae	g__Tricholoma	s__Tricholoma_imbricatum
UDB000700	k__Fungi	p__Basidiomycota	c__Agaricomycetes	o__Boletales	f__Suillaceae	g__Suillus	s__Suillus_cavipes
UDB000703	k__Fungi	p__Basidiomycota	c__Agaricomycetes	o__Boletales	f__Boletaceae	g__Butyriboletus	s__Butyriboletus_fechtneri
UDB000708	k__Fungi	p__Basidiomycota	c__Agaricomycetes	o__Agaricales	f__Tricholomataceae	g__Tricholoma	s__Tricholoma_alboconicum
UDB000710	k__Fungi	p__Basidiomycota	c__Agaricomycetes	o__Agaricales	f__Amanitaceae	g__Amanita	s__Amanita_regalis
UDB000711	k__Fungi	p__Basidiomycota	c__Agaricomycetes	o__Agaricales	f__Cortinariaceae	g__Cortinarius	s__Cortinarius_balteatoalbus
UDB000715	k__Fungi	p__Basidiomycota	c__Agaricomycetes	o__Agaricales	f__Cortinariaceae	g__Cortinarius	s__Cortinarius_balteatoalbus
UDB000717	k__Fungi	p__Basidiomycota	c__Agaricomycetes	o__Agaricales	f__Cortinariaceae	g__Cortinarius	s__Cortinarius_venetus
UDB000718	k__Fungi	p__Basidiomycota	c__Agaricomycetes	o__Agaricales	f__Cortinariaceae	g__Cortinarius	s__Cortinarius_orichalceus
UDB000719	k__Fungi	p__Basidiomycota	c__Agaricomycetes	o__Agaricales	f__Cortinariaceae	g__Cortinarius	s__Cortinarius_patibilis
UDB000721	k__Fungi	p__Basidiomycota	c__Agaricomycetes	o__Agaricales	f__Cortinariaceae	g__Cortinarius	s__Cortinarius_elegantior
UDB000722	k__Fungi	p__Basidiomycota	c__Agaricomycetes	o__Agaricales	f__Cortinariaceae	g__Cortinarius	s__Cortinarius_balteatoalbus
UDB000723	k__Fungi	p__Basidiomycota	c__Agaricomycetes	o__Agaricales	f__Cortinariaceae	g__Cortinarius	s__Cortinarius_variicolor
UDB000724	k__Fungi	p__Basidiomycota	c__Agaricomycetes	o__Agaricales	f__Cortinariaceae	g__Cortinarius	s__Cortinarius_talus
UDB000726	k__Fungi	p__Basidiomycota	c__Agaricomycetes	o__Agaricales	f__Cortinariaceae	g__Cortinarius	s__Cortinarius_percomis
UDB000727	k__Fungi	p__Basidiomycota	c__Agaricomycetes	o__Agaricales	f__Cortinariaceae	g__Cortinarius	s__Cortinarius_meinhardii
UDB000729	k__Fungi	p__Basidiomycota	c__Agaricomycetes	o__Agaricales	f__Cortinariaceae	g__Cortinarius	s__Cortinarius_triumphans
UDB000733	k__Fungi	p__Basidiomycota	c__Agaricomycetes	o__Agaricales	f__Cortinariaceae	g__Cortinarius	s__Cortinarius_varius
UDB000734	k__Fungi	p__Basidiomycota	c__Agaricomycetes	o__Agaricales	f__Cortinariaceae	g__Cortinarius	s__Cortinarius_sulphurinus
UDB000736	k__Fungi	p__Basidiomycota	c__Agaricomycetes	o__Agaricales	f__Cortinariaceae	g__Cortinarius	s__Cortinarius_purpurascens
UDB000737	k__Fungi	p__Basidiomycota	c__Agaricomycetes	o__Agaricales	f__Cortinariaceae	g__Cortinarius	s__Cortinarius_glaucopus
UDB000738	k__Fungi	p__Basidiomycota	c__Agaricomycetes	o__Agaricales	f__Cortinariaceae	g__Cortinarius	s__Cortinarius_elegantior
UDB000739	k__Fungi	p__Basidiomycota	c__Agaricomycetes	o__Boletales	f__Boletaceae	g__Butyriboletus	s__Butyriboletus_subappendiculatus
UDB000751	k__Fungi	p__Basidiomycota	c__Agaricomycetes	o__Boletales	f__Paxillaceae	g__Paxillus	s__Paxillus_involutus
UDB000753	k__Fungi	p__Basidiomycota	c__Agaricomycetes	o__Boletales	f__Paxillaceae	g__Paxillus	s__Paxillus_involutus
UDB000754	k__Fungi	p__Basidiomycota	c__Agaricomycetes	o__Boletales	f__Paxillaceae	g__Paxillus	s__Paxillus_involutus
UDB000757	k__Fungi	p__Basidiomycota	c__Agaricomycetes	o__Boletales	f__Paxillaceae	g__Paxillus	s__Paxillus_involutus
UDB000760	k__Fungi	p__Basidiomycota	c__Agaricomycetes	o__Boletales	f__Boletaceae	g__Boletus	s__Boletus_queletii
UDB000761	k__Fungi	p__Basidiomycota	c__Agaricomycetes	o__Boletales	f__Boletaceae	g__Caloboletus	s__Caloboletus_radicans
UDB000762	k__Fungi	p__Basidiomycota	c__Agaricomycetes	o__Agaricales	f__Entolomataceae	g__Clitopilus	s__Clitopilus_prunulus
UDB000763	k__Fungi	p__Basidiomycota	c__Agaricomycetes	o__Agaricales	f__Cortinariaceae	g__Cortinarius	s__Cortinarius_croceocoeruleus
UDB000765	k__Fungi	p__Basidiomycota	c__Agaricomycetes	o__Agaricales	f__Inocybaceae	g__Inocybe	s__Inocybe_maculata
UDB000767	k__Fungi	p__Basidiomycota	c__Agaricomycetes	o__Agaricales	f__Hydnangiaceae	g__Laccaria	s__Laccaria_laccata
UDB000768	k__Fungi	p__Basidiomycota	c__Agaricomycetes	o__Agaricales	f__Hydnangiaceae	g__Laccaria	s__Laccaria_laccata
UDB000769	k__Fungi	p__Basidiomycota	c__Agaricomycetes	o__Agaricales	f__Hydnangiaceae	g__Laccaria	s__Laccaria_laccata
UDB000770	k__Fungi	p__Basidiomycota	c__Agaricomycetes	o__Russulales	f__Russulaceae	g__Lactarius	s__Lactarius_vellereus
UDB000771	k__Fungi	p__Basidiomycota	c__Agaricomycetes	o__Gomphales	f__Gomphaceae	g__Ramaria	s__Ramaria_sanguinea
UDB000772	k__Fungi	p__Basidiomycota	c__Agaricomycetes	o__Russulales	f__Russulaceae	g__Russula	s__Russula_ochroleuca
UDB000775	k__Fungi	p__Basidiomycota	c__Agaricomycetes	o__Thelephorales	f__Thelephoraceae	g__Thelephora	s__Thelephora_penicillata
UDB000780	k__Fungi	p__Basidiomycota	c__Agaricomycetes	o__Agaricales	f__Tricholomataceae	g__Tricholoma	s__Tricholoma_argyraceum
UDB000782	k__Fungi	p__Basidiomycota	c__Agaricomycetes	o__Agaricales	f__Tricholomataceae	g__Tricholoma	s__Tricholoma_argyraceum
UDB000817	k__Fungi	p__Basidiomycota	c__Agaricomycetes	o__Russulales	f__Russulaceae	g__Lactarius	s__Lactarius_sp
UDB000823	k__Fungi	p__Basidiomycota	c__Agaricomycetes	o__Russulales	f__Russulaceae	g__Lactarius	s__Lactarius_lignyotus
UDB000825	k__Fungi	p__Basidiomycota	c__Agaricomycetes	o__Russulales	f__Russulaceae	g__Lactarius	s__Lactarius_hysginus
UDB000841	k__Fungi	p__Basidiomycota	c__Agaricomycetes	o__Atheliales	f__Atheliaceae	g__Tylospora	s__Tylospora_asterophora
UDB000854	k__Fungi	p__Basidiomycota	c__Agaricomycetes	o__Russulales	f__Russulaceae	g__Lactarius	s__Lactarius_quieticolor
UDB000861	k__Fungi	p__Basidiomycota	c__Agaricomycetes	o__Russulales	f__Russulaceae	g__Lactarius	s__Lactarius_hepaticus
UDB000867	k__Fungi	p__Basidiomycota	c__Agaricomycetes	o__Russulales	f__Russulaceae	g__Lactarius	s__Lactarius_subumbonatus
UDB000890	k__Fungi	p__Basidiomycota	c__Agaricomycetes	o__Russulales	f__Russulaceae	g__Lactarius	s__Lactarius_scrobiculatus
UDB000891	k__Fungi	p__Basidiomycota	c__Agaricomycetes	o__Russulales	f__Russulaceae	g__Lactarius	s__Lactarius_evosmus
UDB000893	k__Fungi	p__Basidiomycota	c__Agaricomycetes	o__Russulales	f__Russulaceae	g__Russula	s__Russula_mustelina
UDB000894	k__Fungi	p__Basidiomycota	c__Agaricomycetes	o__Russulales	f__Russulaceae	g__Russula	s__Russula_sp
UDB000899	k__Fungi	p__Basidiomycota	c__Agaricomycetes	o__Russulales	f__Russulaceae	g__Russula	s__Russula_sanguinea
UDB000926	k__Fungi	p__Basidiomycota	c__Agaricomycetes	o__Agaricales	f__Cortinariaceae	g__Cortinarius	s__Cortinarius_vibratilis
UDB000927	k__Fungi	p__Basidiomycota	c__Agaricomycetes	o__Agaricales	f__Entolomataceae	g__Entoloma	s__Entoloma_sp
UDB000928	k__Fungi	p__Basidiomycota	c__Agaricomycetes	o__Agaricales	f__Cortinariaceae	g__Cortinarius	s__Cortinarius_septentrionalis
UDB000933	k__Fungi	p__Basidiomycota	c__Agaricomycetes	o__Russulales	f__Russulaceae	g__Lactarius	s__Lactarius_uvidus
UDB000934	k__Fungi	p__Basidiomycota	c__Agaricomycetes	o__Agaricales	f__Inocybaceae	g__Inocybe	s__Inocybe_sp
UDB000936	k__Fungi	p__Basidiomycota	c__Agaricomycetes	o__Russulales	f__Russulaceae	g__Lactarius	s__Lactarius_torminosus
UDB000938	k__Fungi	p__Basidiomycota	c__Agaricomycetes	o__Russulales	f__Russulaceae	g__Lactarius	s__Lactarius_uvidus
UDB000939	k__Fungi	p__Basidiomycota	c__Agaricomycetes	o__Boletales	f__Boletaceae	g__Boletus	s__Boletus_pinophilus
UDB000944	k__Fungi	p__Basidiomycota	c__Agaricomycetes	o__Boletales	f__Boletaceae	g__Boletus	s__Boletus_edulis
UDB000946	k__Fungi	p__Basidiomycota	c__Agaricomycetes	o__Boletales	f__Boletaceae	g__Boletus	s__Boletus_fragrans
UDB001000	k__Fungi	p__Basidiomycota	c__Agaricomycetes	o__Agaricales	f__Cortinariaceae	g__Cortinarius	s__Cortinarius_acutovelatus
UDB001001	k__Fungi	p__Basidiomycota	c__Agaricomycetes	o__Agaricales	f__Cortinariaceae	g__Cortinarius	s__Cortinarius_acutovelatus
UDB001002	k__Fungi	p__Basidiomycota	c__Agaricomycetes	o__Agaricales	f__Cortinariaceae	g__Cortinarius	s__Cortinarius_acutus
UDB001004	k__Fungi	p__Basidiomycota	c__Agaricomycetes	o__Agaricales	f__Cortinariaceae	g__Cortinarius	s__Cortinarius_allutus
UDB001007	k__Fungi	p__Basidiomycota	c__Agaricomycetes	o__Agaricales	f__Cortinariaceae	g__Cortinarius	s__Cortinarius_amoenus
UDB001008	k__Fungi	p__Basidiomycota	c__Agaricomycetes	o__Agaricales	f__Cortinariaceae	g__Cortinarius	s__Cortinarius_anomalus
UDB001009	k__Fungi	p__Basidiomycota	c__Agaricomycetes	o__Agaricales	f__Cortinariaceae	g__Cortinarius	s__Cortinarius_arcuatorum
UDB001012	k__Fungi	p__Basidiomycota	c__Agaricomycetes	o__Agaricales	f__Cortinariaceae	g__Cortinarius	s__Cortinarius_aureocalceolatus
UDB001013	k__Fungi	p__Basidiomycota	c__Agaricomycetes	o__Agaricales	f__Cortinariaceae	g__Cortinarius	s__Cortinarius_aureocalceolatus
UDB001014	k__Fungi	p__Basidiomycota	c__Agaricomycetes	o__Agaricales	f__Cortinariaceae	g__Cortinarius	s__Cortinarius_aureopulverulentus
UDB001015	k__Fungi	p__Basidiomycota	c__Agaricomycetes	o__Agaricales	f__Cortinariaceae	g__Cortinarius	s__Cortinarius_badiovinaceus
UDB001016	k__Fungi	p__Basidiomycota	c__Agaricomycetes	o__Agaricales	f__Cortinariaceae	g__Cortinarius	s__Cortinarius_balaustinus
UDB001018	k__Fungi	p__Basidiomycota	c__Agaricomycetes	o__Agaricales	f__Cortinariaceae	g__Cortinarius	s__Cortinarius_bolaris
UDB001021	k__Fungi	p__Basidiomycota	c__Agaricomycetes	o__Agaricales	f__Cortinariaceae	g__Cortinarius	s__Cortinarius_caesiostramineus
UDB001023	k__Fungi	p__Basidiomycota	c__Agaricomycetes	o__Agaricales	f__Cortinariaceae	g__Cortinarius	s__Cortinarius_calochrous
UDB001026	k__Fungi	p__Basidiomycota	c__Agaricomycetes	o__Agaricales	f__Cortinariaceae	g__Cortinarius	s__Cortinarius_sp
UDB001027	k__Fungi	p__Basidiomycota	c__Agaricomycetes	o__Agaricales	f__Cortinariaceae	g__Cortinarius	s__Cortinarius_collinitus
UDB001028	k__Fungi	p__Basidiomycota	c__Agaricomycetes	o__Agaricales	f__Cortinariaceae	g__Cortinarius	s__Cortinarius_corrosus
UDB001029	k__Fungi	p__Basidiomycota	c__Agaricomycetes	o__Agaricales	f__Cortinariaceae	g__Cortinarius	s__Cortinarius_cotoneus
UDB001030	k__Fungi	p__Basidiomycota	c__Agaricomycetes	o__Agaricales	f__Cortinariaceae	g__Cortinarius	s__Cortinarius_croceocoeruleus
UDB001032	k__Fungi	p__Basidiomycota	c__Agaricomycetes	o__Agaricales	f__Cortinariaceae	g__Cortinarius	s__Cortinarius_delibutus
UDB001034	k__Fungi	p__Basidiomycota	c__Agaricomycetes	o__Agaricales	f__Cortinariaceae	g__Cortinarius	s__Cortinarius_elegantior
UDB001035	k__Fungi	p__Basidiomycota	c__Agaricomycetes	o__Agaricales	f__Cortinariaceae	g__Cortinarius	s__Cortinarius_alpinus
UDB001036	k__Fungi	p__Basidiomycota	c__Agaricomycetes	o__Agaricales	f__Cortinariaceae	g__Cortinarius	s__Cortinarius_argutus
UDB001037	k__Fungi	p__Basidiomycota	c__Agaricomycetes	o__Agaricales	f__Cortinariaceae	g__Cortinarius	s__Cortinarius_fulvocitrinus
UDB001038	k__Fungi	p__Basidiomycota	c__Agaricomycetes	o__Agaricales	f__Cortinariaceae	g__Cortinarius	s__Cortinarius_gentilis
UDB001039	k__Fungi	p__Basidiomycota	c__Agaricomycetes	o__Agaricales	f__Cortinariaceae	g__Cortinarius	s__Cortinarius_glaucopus
UDB001041	k__Fungi	p__Basidiomycota	c__Agaricomycetes	o__Agaricales	f__Cortinariaceae	g__Cortinarius	s__Cortinarius_scaurus
UDB001045	k__Fungi	p__Basidiomycota	c__Agaricomycetes	o__Agaricales	f__Cortinariaceae	g__Cortinarius	s__Cortinarius_infractus
UDB001046	k__Fungi	p__Basidiomycota	c__Agaricomycetes	o__Agaricales	f__Cortinariaceae	g__Cortinarius	s__Cortinarius_laetus
UDB001049	k__Fungi	p__Basidiomycota	c__Agaricomycetes	o__Agaricales	f__Cortinariaceae	g__Cortinarius	s__Cortinarius_livido-ochraceus
UDB001050	k__Fungi	p__Basidiomycota	c__Agaricomycetes	o__Agaricales	f__Cortinariaceae	g__Cortinarius	s__Cortinarius_montanus
UDB001051	k__Fungi	p__Basidiomycota	c__Agaricomycetes	o__Agaricales	f__Cortinariaceae	g__Cortinarius	s__Cortinarius_scaurus
UDB001052	k__Fungi	p__Basidiomycota	c__Agaricomycetes	o__Agaricales	f__Cortinariaceae	g__Cortinarius	s__Cortinarius_scaurus
UDB001053	k__Fungi	p__Basidiomycota	c__Agaricomycetes	o__Agaricales	f__Cortinariaceae	g__Cortinarius	s__Cortinarius_multiformis
UDB001054	k__Fungi	p__Basidiomycota	c__Agaricomycetes	o__Agaricales	f__Cortinariaceae	g__Cortinarius	s__Cortinarius_odorifer
UDB001055	k__Fungi	p__Basidiomycota	c__Agaricomycetes	o__Agaricales	f__Cortinariaceae	g__Cortinarius	s__Cortinarius_rubellus
UDB001056	k__Fungi	p__Basidiomycota	c__Agaricomycetes	o__Agaricales	f__Cortinariaceae	g__Cortinarius	s__Cortinarius_orellanus
UDB001058	k__Fungi	p__Basidiomycota	c__Agaricomycetes	o__Agaricales	f__Cortinariaceae	g__Cortinarius	s__Cortinarius_pluvius
UDB001059	k__Fungi	p__Basidiomycota	c__Agaricomycetes	o__Agaricales	f__Cortinariaceae	g__Cortinarius	s__Cortinarius_porphyropus
UDB001062	k__Fungi	p__Basidiomycota	c__Agaricomycetes	o__Agaricales	f__Cortinariaceae	g__Cortinarius	s__Cortinarius_rapaceus
UDB001064	k__Fungi	p__Basidiomycota	c__Agaricomycetes	o__Agaricales	f__Cortinariaceae	g__Cortinarius	s__Cortinarius_mussivus
UDB001065	k__Fungi	p__Basidiomycota	c__Agaricomycetes	o__Agaricales	f__Cortinariaceae	g__Cortinarius	s__Cortinarius_saginus
UDB001066	k__Fungi	p__Basidiomycota	c__Agaricomycetes	o__Agaricales	f__Cortinariaceae	g__Cortinarius	s__Cortinarius_salor
UDB001068	k__Fungi	p__Basidiomycota	c__Agaricomycetes	o__Agaricales	f__Cortinariaceae	g__Cortinarius	s__Cortinarius_scaurus
UDB001069	k__Fungi	p__Basidiomycota	c__Agaricomycetes	o__Agaricales	f__Cortinariaceae	g__Cortinarius	s__Cortinarius_scaurus
UDB001071	k__Fungi	p__Basidiomycota	c__Agaricomycetes	o__Agaricales	f__Cortinariaceae	g__Cortinarius	s__Cortinarius_sodagnitus
UDB001072	k__Fungi	p__Basidiomycota	c__Agaricomycetes	o__Agaricales	f__Cortinariaceae	g__Cortinarius	s__Cortinarius_sulphurinus
UDB001073	k__Fungi	p__Basidiomycota	c__Agaricomycetes	o__Agaricales	f__Cortinariaceae	g__Cortinarius	s__Cortinarius_talus
UDB001076	k__Fungi	p__Basidiomycota	c__Agaricomycetes	o__Agaricales	f__Cortinariaceae	g__Cortinarius	s__Cortinarius_venetus
UDB001077	k__Fungi	p__Basidiomycota	c__Agaricomycetes	o__Agaricales	f__Cortinariaceae	g__Cortinarius	s__Cortinarius_vespertinus
UDB001078	k__Fungi	p__Basidiomycota	c__Agaricomycetes	o__Agaricales	f__Cortinariaceae	g__Cortinarius	s__Cortinarius_violaceus
UDB001079	k__Fungi	p__Basidiomycota	c__Agaricomycetes	o__Agaricales	f__Cortinariaceae	g__Cortinarius	s__Cortinarius_caperatus
UDB001080	k__Fungi	p__Basidiomycota	c__Agaricomycetes	o__Agaricales	f__Cortinariaceae	g__Cortinarius	s__Cortinarius_glaucopus
UDB001081	k__Fungi	p__Basidiomycota	c__Agaricomycetes	o__Agaricales	f__Cortinariaceae	g__Cortinarius	s__Cortinarius_badiolatus
UDB001082	k__Fungi	p__Basidiomycota	c__Agaricomycetes	o__Agaricales	f__Cortinariaceae	g__Cortinarius	s__Cortinarius_gracilior
UDB001084	k__Fungi	p__Basidiomycota	c__Agaricomycetes	o__Agaricales	f__Cortinariaceae	g__Cortinarius	s__Cortinarius_fennoscandicus
UDB001085	k__Fungi	p__Basidiomycota	c__Agaricomycetes	o__Agaricales	f__Cortinariaceae	g__Cortinarius	s__Cortinarius_pluviorum
UDB001086	k__Fungi	p__Basidiomycota	c__Agaricomycetes	o__Agaricales	f__Cortinariaceae	g__Cortinarius	s__Cortinarius_limonius
UDB001087	k__Fungi	p__Basidiomycota	c__Agaricomycetes	o__Agaricales	f__Cortinariaceae	g__Cortinarius	s__Cortinarius_subtortus
UDB001089	k__Fungi	p__Basidiomycota	c__Agaricomycetes	o__Agaricales	f__Cortinariaceae	g__Cortinarius	s__Cortinarius_illibatus
UDB001090	k__Fungi	p__Basidiomycota	c__Agaricomycetes	o__Agaricales	f__Cortinariaceae	g__Cortinarius	s__Cortinarius_microspermus
UDB001091	k__Fungi	p__Basidiomycota	c__Agaricomycetes	o__Agaricales	f__Cortinariaceae	g__Cortinarius	s__Cortinarius_variipes
UDB001092	k__Fungi	p__Basidiomycota	c__Agaricomycetes	o__Agaricales	f__Cortinariaceae	g__Cortinarius	s__Cortinarius_septentrionalis
UDB001096	k__Fungi	p__Basidiomycota	c__Agaricomycetes	o__Agaricales	f__Cortinariaceae	g__Cortinarius	s__Cortinarius_vulpinus
UDB001098	k__Fungi	p__Basidiomycota	c__Agaricomycetes	o__Agaricales	f__Cortinariaceae	g__Cortinarius	s__Cortinarius_badiovinaceus
UDB001099	k__Fungi	p__Basidiomycota	c__Agaricomycetes	o__Agaricales	f__Cortinariaceae	g__Cortinarius	s__Cortinarius_cyanites
UDB001100	k__Fungi	p__Basidiomycota	c__Agaricomycetes	o__Agaricales	f__Cortinariaceae	g__Cortinarius	s__Cortinarius_moseri
UDB001101	k__Fungi	p__Basidiomycota	c__Agaricomycetes	o__Agaricales	f__Cortinariaceae	g__Cortinarius	s__Cortinarius_eburneus
UDB001102	k__Fungi	p__Basidiomycota	c__Agaricomycetes	o__Agaricales	f__Cortinariaceae	g__Cortinarius	s__Cortinarius_delibutus
UDB001103	k__Fungi	p__Basidiomycota	c__Agaricomycetes	o__Agaricales	f__Cortinariaceae	g__Cortinarius	s__Cortinarius_claroflavus
UDB001105	k__Fungi	p__Basidiomycota	c__Agaricomycetes	o__Agaricales	f__Cortinariaceae	g__Cortinarius	s__Cortinarius_mellinus
UDB001106	k__Fungi	p__Basidiomycota	c__Agaricomycetes	o__Agaricales	f__Cortinariaceae	g__Cortinarius	s__Cortinarius_psittacinus
UDB001112	k__Fungi	p__Basidiomycota	c__Agaricomycetes	o__Agaricales	f__Amanitaceae	g__Amanita	s__Amanita_virosa
UDB001115	k__Fungi	p__Basidiomycota	c__Agaricomycetes	o__Boletales	f__Boletaceae	g__Boletus	s__Boletus_legaliae
UDB001116	k__Fungi	p__Basidiomycota	c__Agaricomycetes	o__Boletales	f__Boletaceae	g__Boletus	s__Boletus_rhodoxanthus
UDB001119	k__Fungi	p__Basidiomycota	c__Agaricomycetes	o__Gomphales	f__Clavariadelphaceae	g__Clavariadelphus	s__Clavariadelphus_ligula
UDB001121	k__Fungi	p__Basidiomycota	c__Agaricomycetes	o__Cantharellales	f__Clavulinaceae	g__Clavulina	s__Clavulina_coralloides
UDB001123	k__Fungi	p__Basidiomycota	c__Agaricomycetes	o__Agaricales	f__Cortinariaceae	g__Cortinarius	s__Cortinarius_alpinus
UDB001125	k__Fungi	p__Basidiomycota	c__Agaricomycetes	o__Agaricales	f__Cortinariaceae	g__Cortinarius	s__Cortinarius_argutus
UDB001131	k__Fungi	p__Basidiomycota	c__Agaricomycetes	o__Agaricales	f__Cortinariaceae	g__Cortinarius	s__Cortinarius_badiovinaceus
UDB001133	k__Fungi	p__Basidiomycota	c__Agaricomycetes	o__Agaricales	f__Cortinariaceae	g__Cortinarius	s__Cortinarius_balteatocumatilis
UDB001134	k__Fungi	p__Basidiomycota	c__Agaricomycetes	o__Agaricales	f__Cortinariaceae	g__Cortinarius	s__Cortinarius_balteatus
UDB001135	k__Fungi	p__Basidiomycota	c__Agaricomycetes	o__Agaricales	f__Cortinariaceae	g__Cortinarius	s__Cortinarius_betulinus
UDB001137	k__Fungi	p__Basidiomycota	c__Agaricomycetes	o__Agaricales	f__Cortinariaceae	g__Cortinarius	s__Cortinarius_bolaris
UDB001144	k__Fungi	p__Basidiomycota	c__Agaricomycetes	o__Agaricales	f__Cortinariaceae	g__Cortinarius	s__Cortinarius_croceus
UDB001149	k__Fungi	p__Basidiomycota	c__Agaricomycetes	o__Agaricales	f__Cortinariaceae	g__Cortinarius	s__Cortinarius_largus
UDB001151	k__Fungi	p__Basidiomycota	c__Agaricomycetes	o__Agaricales	f__Cortinariaceae	g__Cortinarius	s__Cortinarius_variicolor
UDB001152	k__Fungi	p__Basidiomycota	c__Agaricomycetes	o__Agaricales	f__Cortinariaceae	g__Cortinarius	s__Cortinarius_claricolor
UDB001153	k__Fungi	p__Basidiomycota	c__Agaricomycetes	o__Agaricales	f__Cortinariaceae	g__Cortinarius	s__Cortinarius_cumatilis
UDB001154	k__Fungi	p__Basidiomycota	c__Agaricomycetes	o__Agaricales	f__Cortinariaceae	g__Cortinarius	s__Cortinarius_cyanites
UDB001163	k__Fungi	p__Basidiomycota	c__Agaricomycetes	o__Agaricales	f__Cortinariaceae	g__Cortinarius	s__Cortinarius_limonius
UDB001166	k__Fungi	p__Basidiomycota	c__Agaricomycetes	o__Agaricales	f__Cortinariaceae	g__Cortinarius	s__Cortinarius_mucosus
UDB001167	k__Fungi	p__Basidiomycota	c__Agaricomycetes	o__Agaricales	f__Cortinariaceae	g__Cortinarius	s__Cortinarius_talimultiformis
UDB001168	k__Fungi	p__Basidiomycota	c__Agaricomycetes	o__Agaricales	f__Cortinariaceae	g__Cortinarius	s__Cortinarius_olearioides
UDB001172	k__Fungi	p__Basidiomycota	c__Agaricomycetes	o__Agaricales	f__Cortinariaceae	g__Cortinarius	s__Cortinarius_porphyropus
UDB001173	k__Fungi	p__Basidiomycota	c__Agaricomycetes	o__Agaricales	f__Cortinariaceae	g__Cortinarius	s__Cortinarius_praestans
UDB001175	k__Fungi	p__Basidiomycota	c__Agaricomycetes	o__Agaricales	f__Cortinariaceae	g__Cortinarius	s__Cortinarius_salor
UDB001176	k__Fungi	p__Basidiomycota	c__Agaricomycetes	o__Agaricales	f__Cortinariaceae	g__Cortinarius	s__Cortinarius_sanguineus
UDB001180	k__Fungi	p__Basidiomycota	c__Agaricomycetes	o__Agaricales	f__Cortinariaceae	g__Cortinarius	s__Cortinarius_spilomeus
UDB001182	k__Fungi	p__Basidiomycota	c__Agaricomycetes	o__Agaricales	f__Cortinariaceae	g__Cortinarius	s__Cortinarius_trivialis
UDB001183	k__Fungi	p__Basidiomycota	c__Agaricomycetes	o__Agaricales	f__Cortinariaceae	g__Cortinarius	s__Cortinarius_variicolor
UDB001184	k__Fungi	p__Basidiomycota	c__Agaricomycetes	o__Agaricales	f__Cortinariaceae	g__Cortinarius	s__Cortinarius_violaceus
UDB001187	k__Fungi	p__Basidiomycota	c__Agaricomycetes	o__Boletales	f__Gomphidiaceae	g__Gomphidius	s__Gomphidius_maculatus
UDB001188	k__Fungi	p__Basidiomycota	c__Agaricomycetes	o__Agaricales	f__Strophariaceae	g__Hebeloma	s__Hebeloma_sp
UDB001190	k__Fungi	p__Basidiomycota	c__Agaricomycetes	o__Thelephorales	f__Bankeraceae	g__Hydnellum	s__Hydnellum_suaveolens
UDB001195	k__Fungi	p__Basidiomycota	c__Agaricomycetes	o__Agaricales	f__Inocybaceae	g__Inocybe	s__Inocybe_calamistrata
UDB001197	k__Fungi	p__Basidiomycota	c__Agaricomycetes	o__Agaricales	f__Inocybaceae	g__Inocybe	s__Inocybe_subcarpta
UDB001198	k__Fungi	p__Basidiomycota	c__Agaricomycetes	o__Agaricales	f__Hydnangiaceae	g__Laccaria	s__Laccaria_bicolor
UDB001199	k__Fungi	p__Basidiomycota	c__Agaricomycetes	o__Agaricales	f__Hydnangiaceae	g__Laccaria	s__Laccaria_sp
UDB001202	k__Fungi	p__Basidiomycota	c__Agaricomycetes	o__Agaricales	f__Amanitaceae	g__Limacella	s__Limacella_delicata
UDB001204	k__Fungi	p__Basidiomycota	c__Agaricomycetes	o__Boletales	f__Paxillaceae	g__Paxillus	s__Paxillus_involutus
UDB001205	k__Fungi	p__Basidiomycota	c__Agaricomycetes	o__Boletales	f__Paxillaceae	g__Paxillus	s__Paxillus_involutus
UDB001209	k__Fungi	p__Basidiomycota	c__Agaricomycetes	o__Boletales	f__Rhizopogonaceae	g__Rhizopogon	s__Rhizopogon_luteolus
UDB001210	k__Fungi	p__Basidiomycota	c__Agaricomycetes	o__Boletales	f__Rhizopogonaceae	g__Rhizopogon	s__Rhizopogon_roseolus
UDB001212	k__Fungi	p__Basidiomycota	c__Agaricomycetes	o__Boletales	f__Sclerodermataceae	g__Scleroderma	s__Scleroderma_areolatum
UDB001214	k__Fungi	p__Basidiomycota	c__Agaricomycetes	o__Boletales	f__Suillaceae	g__Suillus	s__Suillus_flavidus
UDB001220	k__Fungi	p__Basidiomycota	c__Agaricomycetes	o__Agaricales	f__Tricholomataceae	g__Tricholoma	s__Tricholoma_dulciolens
UDB001222	k__Fungi	p__Basidiomycota	c__Agaricomycetes	o__Agaricales	f__Tricholomataceae	g__Tricholoma	s__Tricholoma_pessundatum
UDB001225	k__Fungi	p__Basidiomycota	c__Agaricomycetes	o__Boletales	f__Boletaceae	g__Rheubarbariboletus	s__Rheubarbariboletus_armeniacus
UDB001227	k__Fungi	p__Basidiomycota	c__Agaricomycetes	o__Agaricales	f__Cortinariaceae	g__Cortinarius	s__Cortinarius_ochrophyllus
UDB001276	k__Fungi	p__Basidiomycota	c__Agaricomycetes	o__Agaricales	f__Cortinariaceae	g__Cortinarius	s__Cortinarius_norrlandicus
UDB001386	k__Fungi	p__Basidiomycota	c__Agaricomycetes	o__Boletales	f__Boletaceae	g__Xerocomellus	s__Xerocomellus_chrysenteron
UDB001387	k__Fungi	p__Basidiomycota	c__Agaricomycetes	o__Boletales	f__Boletaceae	g__Xerocomellus	s__Xerocomellus_chrysenteron
UDB001397	k__Fungi	p__Basidiomycota	c__Agaricomycetes	o__Boletales	f__Boletaceae	g__Xerocomellus	s__Xerocomellus_ripariellus
UDB001398	k__Fungi	p__Basidiomycota	c__Agaricomycetes	o__Boletales	f__Boletaceae	g__Pseudoboletus	s__Pseudoboletus_parasiticus
UDB001399	k__Fungi	p__Basidiomycota	c__Agaricomycetes	o__Boletales	f__Boletaceae	g__Pseudoboletus	s__Pseudoboletus_parasiticus
UDB001400	k__Fungi	p__Basidiomycota	c__Agaricomycetes	o__Boletales	f__Boletaceae	g__Xerocomellus	s__Xerocomellus_porosporus
UDB001403	k__Fungi	p__Basidiomycota	c__Agaricomycetes	o__Boletales	f__Boletaceae	g__Xerocomellus	s__Xerocomellus_chrysenteron
UDB001404	k__Fungi	p__Basidiomycota	c__Agaricomycetes	o__Boletales	f__Boletaceae	g__Xerocomellus	s__Xerocomellus_pruinatus
UDB001420	k__Fungi	p__Basidiomycota	c__Agaricomycetes	o__Agaricales	f__Tricholomataceae	g__Tricholoma	s__Tricholoma_cingulatum
UDB001448	k__Fungi	p__Basidiomycota	c__Agaricomycetes	o__Agaricales	f__Cortinariaceae	g__Cortinarius	s__Cortinarius_lustrabilis
UDB001449	k__Fungi	p__Basidiomycota	c__Agaricomycetes	o__Agaricales	f__Cortinariaceae	g__Cortinarius	s__Cortinarius_lustrabilis
UDB001450	k__Fungi	p__Basidiomycota	c__Agaricomycetes	o__Agaricales	f__Cortinariaceae	g__Cortinarius	s__Cortinarius_lustrabilis
UDB001451	k__Fungi	p__Basidiomycota	c__Agaricomycetes	o__Agaricales	f__Cortinariaceae	g__Cortinarius	s__Cortinarius_lustrabilis
UDB001464	k__Fungi	p__Basidiomycota	c__Agaricomycetes	o__Agaricales	f__Hydnangiaceae	g__Laccaria	s__Laccaria_proxima
UDB001476	k__Fungi	p__Basidiomycota	c__Agaricomycetes	o__Agaricales	f__Amanitaceae	g__Amanita	s__Amanita_citrina
UDB001480	k__Fungi	p__Basidiomycota	c__Agaricomycetes	o__Boletales	f__Paxillaceae	g__Paxillus	s__Paxillus_involutus
UDB001481	k__Fungi	p__Basidiomycota	c__Agaricomycetes	o__Gomphales	f__Gomphaceae	g__Ramaria	s__Ramaria_stricta
UDB001486	k__Fungi	p__Basidiomycota	c__Agaricomycetes	o__Agaricales	f__Tricholomataceae	g__Porpoloma	s__Porpoloma_spinulosum
UDB001487	k__Fungi	p__Basidiomycota	c__Agaricomycetes	o__Boletales	f__Paxillaceae	g__Melanogaster	s__Melanogaster_variegatus
UDB001488	k__Fungi	p__Basidiomycota	c__Agaricomycetes	o__Agaricales	f__Inocybaceae	g__Inocybe	s__Inocybe_haemacta
UDB001489	k__Fungi	p__Basidiomycota	c__Agaricomycetes	o__Thelephorales	f__Thelephoraceae	g__Tomentella	s__Tomentella_sp
UDB001490	k__Fungi	p__Basidiomycota	c__Agaricomycetes	o__Agaricales	f__Hydnangiaceae	g__Laccaria	s__Laccaria_proxima
UDB001493	k__Fungi	p__Basidiomycota	c__Agaricomycetes	o__Agaricales	f__Hydnangiaceae	g__Laccaria	s__Laccaria_laccata
UDB001494	k__Fungi	p__Basidiomycota	c__Agaricomycetes	o__Agaricales	f__Hydnangiaceae	g__Laccaria	s__Laccaria_bicolor
UDB001495	k__Fungi	p__Basidiomycota	c__Agaricomycetes	o__Agaricales	f__Hydnangiaceae	g__Laccaria	s__Laccaria_maritima
UDB001515	k__Fungi	p__Basidiomycota	c__Agaricomycetes	o__Agaricales	f__Amanitaceae	g__Amanita	s__Amanita_excelsa
UDB001516	k__Fungi	p__Basidiomycota	c__Agaricomycetes	o__Agaricales	f__Amanitaceae	g__Amanita	s__Amanita_excelsa
UDB001518	k__Fungi	p__Basidiomycota	c__Agaricomycetes	o__Thelephorales	f__Bankeraceae	g__Phellodon	s__Phellodon_fuligineoalbus
UDB001520	k__Fungi	p__Basidiomycota	c__Agaricomycetes	o__Boletales	f__Boletaceae	g__Xerocomellus	s__Xerocomellus_chrysenteron
UDB001523	k__Fungi	p__Basidiomycota	c__Agaricomycetes	o__Boletales	f__Boletaceae	g__Boletus	s__Boletus_erythropus
UDB001528	k__Fungi	p__Basidiomycota	c__Agaricomycetes	o__Boletales	f__Boletaceae	g__Chalciporus	s__Chalciporus_piperatus
UDB001529	k__Fungi	p__Basidiomycota	c__Agaricomycetes	o__Boletales	f__Gomphidiaceae	g__Chroogomphus	s__Chroogomphus_rutilus
UDB001532	k__Fungi	p__Basidiomycota	c__Agaricomycetes	o__Cantharellales	f__Clavulinaceae	g__Clavulina	s__Clavulina_cinerea
UDB001533	k__Fungi	p__Basidiomycota	c__Agaricomycetes	o__Cantharellales	f__Clavulinaceae	g__Clavulina	s__Clavulina_rugosa
UDB001535	k__Fungi	p__Basidiomycota	c__Agaricomycetes	o__Agaricales	f__Entolomataceae	g__Clitopilus	s__Clitopilus_prunulus
UDB001537	k__Fungi	p__Basidiomycota	c__Agaricomycetes	o__Agaricales	f__Agaricaceae	g__Coprinus	s__Coprinus_comatus
UDB001543	k__Fungi	p__Basidiomycota	c__Agaricomycetes	o__Agaricales	f__Cortinariaceae	g__Cortinarius	s__Cortinarius_sp
UDB001553	k__Fungi	p__Basidiomycota	c__Agaricomycetes	o__Agaricales	f__Cortinariaceae	g__Cortinarius	s__Cortinarius_semisanguineus
UDB001554	k__Fungi	p__Basidiomycota	c__Agaricomycetes	o__Agaricales	f__Cortinariaceae	g__Cortinarius	s__Cortinarius_croceus
UDB001555	k__Fungi	p__Basidiomycota	c__Agaricomycetes	o__Agaricales	f__Cortinariaceae	g__Cortinarius	s__Cortinarius_croceus
UDB001556	k__Fungi	p__Basidiomycota	c__Agaricomycetes	o__Agaricales	f__Cortinariaceae	g__Cortinarius	s__Cortinarius_croceus
UDB001557	k__Fungi	p__Basidiomycota	c__Agaricomycetes	o__Agaricales	f__Cortinariaceae	g__Cortinarius	s__Cortinarius_croceus
UDB001558	k__Fungi	p__Basidiomycota	c__Agaricomycetes	o__Agaricales	f__Cortinariaceae	g__Cortinarius	s__Cortinarius_anomalus
UDB001560	k__Fungi	p__Basidiomycota	c__Agaricomycetes	o__Agaricales	f__Cortinariaceae	g__Cortinarius	s__Cortinarius_fennoscandicus
UDB001565	k__Fungi	p__Basidiomycota	c__Agaricomycetes	o__Agaricales	f__Cortinariaceae	g__Cortinarius	s__Cortinarius_mucosus
UDB001567	k__Fungi	p__Basidiomycota	c__Agaricomycetes	o__Agaricales	f__Cortinariaceae	g__Cortinarius	s__Cortinarius_rubellus
UDB001568	k__Fungi	p__Basidiomycota	c__Agaricomycetes	o__Agaricales	f__Cortinariaceae	g__Cortinarius	s__Cortinarius_scaurus
UDB001569	k__Fungi	p__Basidiomycota	c__Agaricomycetes	o__Agaricales	f__Cortinariaceae	g__Cortinarius	s__Cortinarius_stillatitius
UDB001571	k__Fungi	p__Basidiomycota	c__Agaricomycetes	o__Agaricales	f__Agaricaceae	g__Cystoderma	s__Cystoderma_amianthinum
UDB001574	k__Fungi	p__Basidiomycota	c__Agaricomycetes	o__Agaricales	f__Strophariaceae	g__Hebeloma	s__Hebeloma_crustuliniforme
UDB001575	k__Fungi	p__Basidiomycota	c__Agaricomycetes	o__Thelephorales	f__Bankeraceae	g__Hydnellum	s__Hydnellum_peckii
UDB001576	k__Fungi	p__Basidiomycota	c__Agaricomycetes	o__Thelephorales	f__Bankeraceae	g__Hydnellum	s__Hydnellum_ferrugineum
UDB001577	k__Fungi	p__Basidiomycota	c__Agaricomycetes	o__Boletales	f__Hygrophoropsidaceae	g__Hygrophoropsis	s__Hygrophoropsis_aurantiaca
UDB001578	k__Fungi	p__Basidiomycota	c__Agaricomycetes	o__Boletales	f__Hygrophoropsidaceae	g__Hygrophoropsis	s__Hygrophoropsis_aurantiaca
UDB001581	k__Fungi	p__Basidiomycota	c__Agaricomycetes	o__Agaricales	f__Strophariaceae	g__Hypholoma	s__Hypholoma_capnoides
UDB001582	k__Fungi	p__Basidiomycota	c__Agaricomycetes	o__Agaricales	f__Inocybaceae	g__Inocybe	s__Inocybe_sp
UDB001586	k__Fungi	p__Basidiomycota	c__Agaricomycetes	o__Agaricales	f__Hydnangiaceae	g__Laccaria	s__Laccaria_laccata
UDB001589	k__Fungi	p__Basidiomycota	c__Agaricomycetes	o__Agaricales	f__Hydnangiaceae	g__Laccaria	s__Laccaria_tortilis
UDB001590	k__Fungi	p__Basidiomycota	c__Agaricomycetes	o__Russulales	f__Russulaceae	g__Lactarius	s__Lactarius_camphoratus
UDB001591	k__Fungi	p__Basidiomycota	c__Agaricomycetes	o__Russulales	f__Russulaceae	g__Lactarius	s__Lactarius_deliciosus
UDB001597	k__Fungi	p__Basidiomycota	c__Agaricomycetes	o__Russulales	f__Russulaceae	g__Lactarius	s__Lactarius_helvus
UDB001598	k__Fungi	p__Basidiomycota	c__Agaricomycetes	o__Russulales	f__Russulaceae	g__Lactarius	s__Lactarius_helvus
UDB001601	k__Fungi	p__Basidiomycota	c__Agaricomycetes	o__Russulales	f__Russulaceae	g__Lactarius	s__Lactarius_rufus
UDB001603	k__Fungi	p__Basidiomycota	c__Agaricomycetes	o__Russulales	f__Russulaceae	g__Lactarius	s__Lactarius_theiogalus
UDB001604	k__Fungi	p__Basidiomycota	c__Agaricomycetes	o__Russulales	f__Russulaceae	g__Lactarius	s__Lactarius_torminosus
UDB001605	k__Fungi	p__Basidiomycota	c__Agaricomycetes	o__Russulales	f__Russulaceae	g__Lactarius	s__Lactarius_trivialis
UDB001606	k__Fungi	p__Basidiomycota	c__Agaricomycetes	o__Russulales	f__Russulaceae	g__Lactarius	s__Lactarius_vietus
UDB001609	k__Fungi	p__Basidiomycota	c__Agaricomycetes	o__Agaricales	f__Agaricaceae	g__Lycoperdon	s__Lycoperdon_nigrescens
UDB001610	k__Fungi	p__Basidiomycota	c__Agaricomycetes	o__Agaricales	f__Mycenaceae	g__Mycena	s__Mycena_purpureofusca
UDB001611	k__Fungi	p__Basidiomycota	c__Agaricomycetes	o__Agaricales	f__Mycenaceae	g__Mycena	s__Mycena_septentrionalis
UDB001613	k__Fungi	p__Basidiomycota	c__Agaricomycetes	o__Thelephorales	f__Bankeraceae	g__Phellodon	s__Phellodon_tomentosus
UDB001616	k__Fungi	p__Basidiomycota	c__Agaricomycetes	o__Thelephorales	f__Thelephoraceae	g__Pseudotomentella	s__Pseudotomentella_atrofusca
UDB001617	k__Fungi	p__Basidiomycota	c__Agaricomycetes	o__Thelephorales	f__Thelephoraceae	g__Pseudotomentella	s__Pseudotomentella_griseopergamacea
UDB001618	k__Fungi	p__Basidiomycota	c__Agaricomycetes	o__Boletales	f__Rhizopogonaceae	g__Rhizopogon	s__Rhizopogon_luteolus
UDB001619	k__Fungi	p__Basidiomycota	c__Agaricomycetes	o__Boletales	f__Rhizopogonaceae	g__Rhizopogon	s__Rhizopogon_roseolus
UDB001620	k__Fungi	p__Basidiomycota	c__Agaricomycetes	o__Russulales	f__Russulaceae	g__Russula	s__Russula_adusta
UDB001623	k__Fungi	p__Basidiomycota	c__Agaricomycetes	o__Russulales	f__Russulaceae	g__Russula	s__Russula_caerulea
UDB001626	k__Fungi	p__Basidiomycota	c__Agaricomycetes	o__Russulales	f__Russulaceae	g__Russula	s__Russula_densifolia
UDB001628	k__Fungi	p__Basidiomycota	c__Agaricomycetes	o__Russulales	f__Russulaceae	g__Russula	s__Russula_emetica
UDB001629	k__Fungi	p__Basidiomycota	c__Agaricomycetes	o__Russulales	f__Russulaceae	g__Russula	s__Russula_integra
UDB001630	k__Fungi	p__Basidiomycota	c__Agaricomycetes	o__Russulales	f__Russulaceae	g__Russula	s__Russula_nigricans
UDB001633	k__Fungi	p__Basidiomycota	c__Agaricomycetes	o__Russulales	f__Russulaceae	g__Russula	s__Russula_paludosa
UDB001635	k__Fungi	p__Basidiomycota	c__Agaricomycetes	o__Russulales	f__Russulaceae	g__Russula	s__Russula_sanguinea
UDB001637	k__Fungi	p__Basidiomycota	c__Agaricomycetes	o__Russulales	f__Russulaceae	g__Russula	s__Russula_sardonia
UDB001639	k__Fungi	p__Basidiomycota	c__Agaricomycetes	o__Russulales	f__Russulaceae	g__Russula	s__Russula_sardonia
UDB001641	k__Fungi	p__Basidiomycota	c__Agaricomycetes	o__Russulales	f__Russulaceae	g__Russula	s__Russula_versicolor
UDB001644	k__Fungi	p__Basidiomycota	c__Agaricomycetes	o__Russulales	f__Russulaceae	g__Russula	s__Russula_xerampelina
UDB001645	k__Fungi	p__Basidiomycota	c__Agaricomycetes	o__Thelephorales	f__Bankeraceae	g__Sarcodon	s__Sarcodon_squamosus
UDB001650	k__Fungi	p__Basidiomycota	c__Agaricomycetes	o__Boletales	f__Suillaceae	g__Suillus	s__Suillus_luteus
UDB001652	k__Fungi	p__Basidiomycota	c__Agaricomycetes	o__Boletales	f__Suillaceae	g__Suillus	s__Suillus_luteus
UDB001653	k__Fungi	p__Basidiomycota	c__Agaricomycetes	o__Boletales	f__Suillaceae	g__Suillus	s__Suillus_variegatus
UDB001654	k__Fungi	p__Basidiomycota	c__Agaricomycetes	o__Boletales	f__Tapinellaceae	g__Tapinella	s__Tapinella_atrotomentosa
UDB001656	k__Fungi	p__Basidiomycota	c__Agaricomycetes	o__Thelephorales	f__Thelephoraceae	g__Tomentella	s__Tomentella_badia
UDB001658	k__Fungi	p__Basidiomycota	c__Agaricomycetes	o__Thelephorales	f__Thelephoraceae	g__Tomentella	s__Tomentella_sp
UDB001660	k__Fungi	p__Basidiomycota	c__Agaricomycetes	o__Thelephorales	f__Thelephoraceae	g__Tomentella	s__Tomentella_stuposa
UDB001663	k__Fungi	p__Basidiomycota	c__Agaricomycetes	o__Thelephorales	f__Thelephoraceae	g__Tomentella	s__Tomentella_sp
UDB001664	k__Fungi	p__Basidiomycota	c__Agaricomycetes	o__Agaricales	f__Tricholomataceae	g__Tricholoma	s__Tricholoma_focale
UDB001665	k__Fungi	p__Basidiomycota	c__Agaricomycetes	o__Agaricales	f__Tricholomataceae	g__Tricholoma	s__Tricholoma_focale
UDB001666	k__Fungi	p__Basidiomycota	c__Agaricomycetes	o__Agaricales	f__Tricholomataceae	g__Tricholoma	s__Tricholoma_focale
UDB001667	k__Fungi	p__Basidiomycota	c__Agaricomycetes	o__Agaricales	f__Tricholomataceae	g__Tricholoma	s__Tricholoma_pessundatum
UDB001669	k__Fungi	p__Basidiomycota	c__Agaricomycetes	o__Agaricales	f__Tricholomataceae	g__Tricholoma	s__Tricholoma_psammopus
UDB001670	k__Fungi	p__Basidiomycota	c__Agaricomycetes	o__Agaricales	f__Tricholomataceae	g__Tricholoma	s__Tricholoma_saponaceum
UDB001671	k__Fungi	p__Basidiomycota	c__Agaricomycetes	o__Agaricales	f__Tricholomataceae	g__Tricholoma	s__Tricholoma_terreum
UDB001702	k__Fungi	p__Basidiomycota	c__Agaricomycetes	o__Thelephorales	f__Bankeraceae	g__Hydnellum	s__Hydnellum_peckii
UDB001703	k__Fungi	p__Basidiomycota	c__Agaricomycetes	o__Thelephorales	f__Bankeraceae	g__Hydnellum	s__Hydnellum_aurantiacum
UDB001704	k__Fungi	p__Basidiomycota	c__Agaricomycetes	o__Thelephorales	f__Bankeraceae	g__Sarcodon	s__Sarcodon_glaucopus
UDB001705	k__Fungi	p__Basidiomycota	c__Agaricomycetes	o__Thelephorales	f__Bankeraceae	g__Phellodon	s__Phellodon_niger
UDB001706	k__Fungi	p__Basidiomycota	c__Agaricomycetes	o__Thelephorales	f__Bankeraceae	g__Phellodon	s__Phellodon_tomentosus
UDB001709	k__Fungi	p__Basidiomycota	c__Agaricomycetes	o__Thelephorales	f__Bankeraceae	g__Phellodon	s__Phellodon_melaleucus
UDB001711	k__Fungi	p__Basidiomycota	c__Agaricomycetes	o__Thelephorales	f__Bankeraceae	g__Bankera	s__Bankera_violascens
UDB001712	k__Fungi	p__Basidiomycota	c__Agaricomycetes	o__Thelephorales	f__Bankeraceae	g__Hydnellum	s__Hydnellum_caeruleum
UDB001713	k__Fungi	p__Basidiomycota	c__Agaricomycetes	o__Thelephorales	f__Bankeraceae	g__Phellodon	s__Phellodon_niger
UDB001715	k__Fungi	p__Basidiomycota	c__Agaricomycetes	o__Thelephorales	f__Bankeraceae	g__Phellodon	s__Phellodon_confluens
UDB001754	k__Fungi	p__Basidiomycota	c__Agaricomycetes	o__Agaricales	f__Inocybaceae	g__Inocybe	s__Inocybe_cincinnata
UDB001757	k__Fungi	p__Basidiomycota	c__Agaricomycetes	o__Agaricales	f__Inocybaceae	g__Inocybe	s__Inocybe_sindonia
UDB001758	k__Fungi	p__Basidiomycota	c__Agaricomycetes	o__Agaricales	f__Inocybaceae	g__Inocybe	s__Inocybe_vulpinella
UDB001781	k__Fungi	p__Basidiomycota	c__Agaricomycetes	o__Agaricales	f__Tricholomataceae	g__Tricholoma	s__Tricholoma_orirubens
UDB001784	k__Fungi	p__Basidiomycota	c__Agaricomycetes	o__Agaricales	f__Cortinariaceae	g__Cortinarius	s__Cortinarius_catharinae
UDB001786	k__Fungi	p__Basidiomycota	c__Agaricomycetes	o__Agaricales	f__Cortinariaceae	g__Cortinarius	s__Cortinarius_alcalinophilus
UDB001789	k__Fungi	p__Basidiomycota	c__Agaricomycetes	o__Agaricales	f__Cortinariaceae	g__Cortinarius	s__Cortinarius_atrovirens
UDB001790	k__Fungi	p__Basidiomycota	c__Agaricomycetes	o__Agaricales	f__Cortinariaceae	g__Cortinarius	s__Cortinarius_aurilicis
UDB001791	k__Fungi	p__Basidiomycota	c__Agaricomycetes	o__Agaricales	f__Cortinariaceae	g__Cortinarius	s__Cortinarius_piceae
UDB001792	k__Fungi	p__Basidiomycota	c__Agaricomycetes	o__Agaricales	f__Cortinariaceae	g__Cortinarius	s__Cortinarius_caesiocortinatus
UDB001793	k__Fungi	p__Basidiomycota	c__Agaricomycetes	o__Agaricales	f__Cortinariaceae	g__Cortinarius	s__Cortinarius_sancti-felicis
UDB001794	k__Fungi	p__Basidiomycota	c__Agaricomycetes	o__Agaricales	f__Cortinariaceae	g__Cortinarius	s__Cortinarius_natalis
UDB001795	k__Fungi	p__Basidiomycota	c__Agaricomycetes	o__Agaricales	f__Cortinariaceae	g__Cortinarius	s__Cortinarius_platypus
UDB001797	k__Fungi	p__Basidiomycota	c__Agaricomycetes	o__Agaricales	f__Cortinariaceae	g__Cortinarius	s__Cortinarius_coerulescentium
UDB001798	k__Fungi	p__Basidiomycota	c__Agaricomycetes	o__Agaricales	f__Cortinariaceae	g__Cortinarius	s__Cortinarius_coerulescentium
UDB001799	k__Fungi	p__Basidiomycota	c__Agaricomycetes	o__Agaricales	f__Cortinariaceae	g__Cortinarius	s__Cortinarius_bergeronii
UDB001800	k__Fungi	p__Basidiomycota	c__Agaricomycetes	o__Agaricales	f__Cortinariaceae	g__Cortinarius	s__Cortinarius_flavovirens
UDB001801	k__Fungi	p__Basidiomycota	c__Agaricomycetes	o__Agaricales	f__Cortinariaceae	g__Cortinarius	s__Cortinarius_fulvocitrinus
UDB001802	k__Fungi	p__Basidiomycota	c__Agaricomycetes	o__Agaricales	f__Cortinariaceae	g__Cortinarius	s__Cortinarius_gracilior
UDB001804	k__Fungi	p__Basidiomycota	c__Agaricomycetes	o__Agaricales	f__Cortinariaceae	g__Cortinarius	s__Cortinarius_insignibulbus
UDB001806	k__Fungi	p__Basidiomycota	c__Agaricomycetes	o__Agaricales	f__Cortinariaceae	g__Cortinarius	s__Cortinarius_xantho-ochraceus
UDB001807	k__Fungi	p__Basidiomycota	c__Agaricomycetes	o__Agaricales	f__Cortinariaceae	g__Cortinarius	s__Cortinarius_lilacinovelatus
UDB001809	k__Fungi	p__Basidiomycota	c__Agaricomycetes	o__Agaricales	f__Cortinariaceae	g__Cortinarius	s__Cortinarius_luhmannii
UDB001811	k__Fungi	p__Basidiomycota	c__Agaricomycetes	o__Agaricales	f__Cortinariaceae	g__Cortinarius	s__Cortinarius_molochinus
UDB001813	k__Fungi	p__Basidiomycota	c__Agaricomycetes	o__Agaricales	f__Cortinariaceae	g__Cortinarius	s__Cortinarius_natalis
UDB001814	k__Fungi	p__Basidiomycota	c__Agaricomycetes	o__Agaricales	f__Cortinariaceae	g__Cortinarius	s__Cortinarius_langeorum
UDB001815	k__Fungi	p__Basidiomycota	c__Agaricomycetes	o__Agaricales	f__Cortinariaceae	g__Cortinarius	s__Cortinarius_langeorum
UDB001817	k__Fungi	p__Basidiomycota	c__Agaricomycetes	o__Agaricales	f__Cortinariaceae	g__Cortinarius	s__Cortinarius_ochraceopallescens
UDB001818	k__Fungi	p__Basidiomycota	c__Agaricomycetes	o__Agaricales	f__Cortinariaceae	g__Cortinarius	s__Cortinarius_odorifer
UDB001820	k__Fungi	p__Basidiomycota	c__Agaricomycetes	o__Agaricales	f__Cortinariaceae	g__Cortinarius	s__Cortinarius_violaceipes
UDB001821	k__Fungi	p__Basidiomycota	c__Agaricomycetes	o__Agaricales	f__Cortinariaceae	g__Cortinarius	s__Cortinarius_percomis
UDB001822	k__Fungi	p__Basidiomycota	c__Agaricomycetes	o__Agaricales	f__Cortinariaceae	g__Cortinarius	s__Cortinarius_prasinocyaneus
UDB001823	k__Fungi	p__Basidiomycota	c__Agaricomycetes	o__Agaricales	f__Cortinariaceae	g__Cortinarius	s__Cortinarius_prasinus
UDB001824	k__Fungi	p__Basidiomycota	c__Agaricomycetes	o__Agaricales	f__Cortinariaceae	g__Cortinarius	s__Cortinarius_murellensis
UDB001825	k__Fungi	p__Basidiomycota	c__Agaricomycetes	o__Agaricales	f__Cortinariaceae	g__Cortinarius	s__Cortinarius_quercilicis
UDB001826	k__Fungi	p__Basidiomycota	c__Agaricomycetes	o__Agaricales	f__Cortinariaceae	g__Cortinarius	s__Cortinarius_subalbescens
UDB001828	k__Fungi	p__Basidiomycota	c__Agaricomycetes	o__Agaricales	f__Cortinariaceae	g__Cortinarius	s__Cortinarius_sodagnitus
UDB001829	k__Fungi	p__Basidiomycota	c__Agaricomycetes	o__Agaricales	f__Cortinariaceae	g__Cortinarius	s__Cortinarius_splendens
UDB001830	k__Fungi	p__Basidiomycota	c__Agaricomycetes	o__Agaricales	f__Cortinariaceae	g__Cortinarius	s__Cortinarius_splendificus
UDB001831	k__Fungi	p__Basidiomycota	c__Agaricomycetes	o__Agaricales	f__Cortinariaceae	g__Cortinarius	s__Cortinarius_suaveolens
UDB001832	k__Fungi	p__Basidiomycota	c__Agaricomycetes	o__Agaricales	f__Cortinariaceae	g__Cortinarius	s__Cortinarius_terpsichores
UDB001833	k__Fungi	p__Basidiomycota	c__Agaricomycetes	o__Agaricales	f__Cortinariaceae	g__Cortinarius	s__Cortinarius_xanthochlorus
UDB001834	k__Fungi	p__Basidiomycota	c__Agaricomycetes	o__Agaricales	f__Cortinariaceae	g__Cortinarius	s__Cortinarius_albertii
UDB001835	k__Fungi	p__Basidiomycota	c__Agaricomycetes	o__Agaricales	f__Cortinariaceae	g__Cortinarius	s__Cortinarius_barbarorum
UDB001836	k__Fungi	p__Basidiomycota	c__Agaricomycetes	o__Agaricales	f__Cortinariaceae	g__Cortinarius	s__Cortinarius_calochrous
UDB001837	k__Fungi	p__Basidiomycota	c__Agaricomycetes	o__Agaricales	f__Cortinariaceae	g__Cortinarius	s__Cortinarius_catharinae
UDB001838	k__Fungi	p__Basidiomycota	c__Agaricomycetes	o__Agaricales	f__Cortinariaceae	g__Cortinarius	s__Cortinarius_chailluzii
UDB001839	k__Fungi	p__Basidiomycota	c__Agaricomycetes	o__Agaricales	f__Cortinariaceae	g__Cortinarius	s__Cortinarius_cisticola
UDB001840	k__Fungi	p__Basidiomycota	c__Agaricomycetes	o__Agaricales	f__Cortinariaceae	g__Cortinarius	s__Cortinarius_corrosus
UDB001841	k__Fungi	p__Basidiomycota	c__Agaricomycetes	o__Agaricales	f__Cortinariaceae	g__Cortinarius	s__Cortinarius_frondosophilus
UDB001847	k__Fungi	p__Basidiomycota	c__Agaricomycetes	o__Agaricales	f__Cortinariaceae	g__Cortinarius	s__Cortinarius_osmophorus
UDB001849	k__Fungi	p__Basidiomycota	c__Agaricomycetes	o__Agaricales	f__Cortinariaceae	g__Cortinarius	s__Cortinarius_nymphicolor
UDB001850	k__Fungi	p__Basidiomycota	c__Agaricomycetes	o__Agaricales	f__Cortinariaceae	g__Cortinarius	s__Cortinarius_splendidior
UDB001851	k__Fungi	p__Basidiomycota	c__Agaricomycetes	o__Agaricales	f__Cortinariaceae	g__Cortinarius	s__Cortinarius_subgracilis
UDB001852	k__Fungi	p__Basidiomycota	c__Agaricomycetes	o__Agaricales	f__Cortinariaceae	g__Cortinarius	s__Cortinarius_sublilacinopes
UDB001853	k__Fungi	p__Basidiomycota	c__Agaricomycetes	o__Agaricales	f__Cortinariaceae	g__Cortinarius	s__Cortinarius_selandicus
UDB001854	k__Fungi	p__Basidiomycota	c__Agaricomycetes	o__Agaricales	f__Cortinariaceae	g__Cortinarius	s__Cortinarius_vesterholtii
UDB001860	k__Fungi	p__Basidiomycota	c__Agaricomycetes	o__Agaricales	f__Cortinariaceae	g__Cortinarius	s__Cortinarius_alcalinophilus
UDB001862	k__Fungi	p__Basidiomycota	c__Agaricomycetes	o__Agaricales	f__Cortinariaceae	g__Cortinarius	s__Cortinarius_mirus
UDB001867	k__Fungi	p__Basidiomycota	c__Agaricomycetes	o__Agaricales	f__Cortinariaceae	g__Cortinarius	s__Cortinarius_fulvoincarnatus
UDB001873	k__Fungi	p__Basidiomycota	c__Agaricomycetes	o__Agaricales	f__Cortinariaceae	g__Cortinarius	s__Cortinarius_ionochlorus
UDB001881	k__Fungi	p__Basidiomycota	c__Agaricomycetes	o__Agaricales	f__Cortinariaceae	g__Cortinarius	s__Cortinarius_aureocalceolatus
UDB001883	k__Fungi	p__Basidiomycota	c__Agaricomycetes	o__Agaricales	f__Cortinariaceae	g__Cortinarius	s__Cortinarius_aureofulvus
UDB001884	k__Fungi	p__Basidiomycota	c__Agaricomycetes	o__Agaricales	f__Cortinariaceae	g__Cortinarius	s__Cortinarius_aureopulverulentus
UDB001888	k__Fungi	p__Basidiomycota	c__Agaricomycetes	o__Agaricales	f__Cortinariaceae	g__Cortinarius	s__Cortinarius_barbarorum
UDB001890	k__Fungi	p__Basidiomycota	c__Agaricomycetes	o__Agaricales	f__Cortinariaceae	g__Cortinarius	s__Cortinarius_caesiocinctus
UDB001900	k__Fungi	p__Basidiomycota	c__Agaricomycetes	o__Agaricales	f__Cortinariaceae	g__Cortinarius	s__Cortinarius_aleuriosmus
UDB001901	k__Fungi	p__Basidiomycota	c__Agaricomycetes	o__Agaricales	f__Cortinariaceae	g__Cortinarius	s__Cortinarius_aleuriosmus
UDB001916	k__Fungi	p__Basidiomycota	c__Agaricomycetes	o__Agaricales	f__Cortinariaceae	g__Cortinarius	s__Cortinarius_cisticola
UDB001918	k__Fungi	p__Basidiomycota	c__Agaricomycetes	o__Agaricales	f__Cortinariaceae	g__Cortinarius	s__Cortinarius_citrinus
UDB001925	k__Fungi	p__Basidiomycota	c__Agaricomycetes	o__Agaricales	f__Cortinariaceae	g__Cortinarius	s__Cortinarius_cupreorufus
UDB001927	k__Fungi	p__Basidiomycota	c__Agaricomycetes	o__Agaricales	f__Cortinariaceae	g__Cortinarius	s__Cortinarius_dalecarlicus
UDB001928	k__Fungi	p__Basidiomycota	c__Agaricomycetes	o__Agaricales	f__Cortinariaceae	g__Cortinarius	s__Cortinarius_dibaphus
UDB001931	k__Fungi	p__Basidiomycota	c__Agaricomycetes	o__Agaricales	f__Cortinariaceae	g__Cortinarius	s__Cortinarius_dibaphus
UDB001932	k__Fungi	p__Basidiomycota	c__Agaricomycetes	o__Agaricales	f__Cortinariaceae	g__Cortinarius	s__Cortinarius_elegantior
UDB001934	k__Fungi	p__Basidiomycota	c__Agaricomycetes	o__Agaricales	f__Cortinariaceae	g__Cortinarius	s__Cortinarius_elegantissimus
UDB001940	k__Fungi	p__Basidiomycota	c__Agaricomycetes	o__Agaricales	f__Cortinariaceae	g__Cortinarius	s__Cortinarius_flavovirens
UDB001945	k__Fungi	p__Basidiomycota	c__Agaricomycetes	o__Agaricales	f__Cortinariaceae	g__Cortinarius	s__Cortinarius_aurantiorufus
UDB001946	k__Fungi	p__Basidiomycota	c__Agaricomycetes	o__Agaricales	f__Cortinariaceae	g__Cortinarius	s__Cortinarius_speculum
UDB001953	k__Fungi	p__Basidiomycota	c__Agaricomycetes	o__Agaricales	f__Cortinariaceae	g__Cortinarius	s__Cortinarius_humolens
UDB001955	k__Fungi	p__Basidiomycota	c__Agaricomycetes	o__Agaricales	f__Cortinariaceae	g__Cortinarius	s__Cortinarius_humolens
UDB001960	k__Fungi	p__Basidiomycota	c__Agaricomycetes	o__Agaricales	f__Cortinariaceae	g__Cortinarius	s__Cortinarius_lilacinovelatus
UDB001968	k__Fungi	p__Basidiomycota	c__Agaricomycetes	o__Agaricales	f__Cortinariaceae	g__Cortinarius	s__Cortinarius_luteolus
UDB001971	k__Fungi	p__Basidiomycota	c__Agaricomycetes	o__Agaricales	f__Cortinariaceae	g__Cortinarius	s__Cortinarius_napus
UDB001982	k__Fungi	p__Basidiomycota	c__Agaricomycetes	o__Agaricales	f__Cortinariaceae	g__Cortinarius	s__Cortinarius_ochraceopallescens
UDB001984	k__Fungi	p__Basidiomycota	c__Agaricomycetes	o__Agaricales	f__Cortinariaceae	g__Cortinarius	s__Cortinarius_ochraceopallescens
UDB001987	k__Fungi	p__Basidiomycota	c__Agaricomycetes	o__Agaricales	f__Cortinariaceae	g__Cortinarius	s__Cortinarius_odoratus
UDB001989	k__Fungi	p__Basidiomycota	c__Agaricomycetes	o__Agaricales	f__Cortinariaceae	g__Cortinarius	s__Cortinarius_olearioides
UDB001990	k__Fungi	p__Basidiomycota	c__Agaricomycetes	o__Agaricales	f__Cortinariaceae	g__Cortinarius	s__Cortinarius_olearioides
UDB002006	k__Fungi	p__Basidiomycota	c__Agaricomycetes	o__Agaricales	f__Cortinariaceae	g__Cortinarius	s__Cortinarius_platypus
UDB002008	k__Fungi	p__Basidiomycota	c__Agaricomycetes	o__Agaricales	f__Cortinariaceae	g__Cortinarius	s__Cortinarius_platypus
UDB002013	k__Fungi	p__Basidiomycota	c__Agaricomycetes	o__Agaricales	f__Cortinariaceae	g__Cortinarius	s__Cortinarius_prasinus
UDB002016	k__Fungi	p__Basidiomycota	c__Agaricomycetes	o__Agaricales	f__Cortinariaceae	g__Cortinarius	s__Cortinarius_pseudoglaucopus
UDB002027	k__Fungi	p__Basidiomycota	c__Agaricomycetes	o__Agaricales	f__Cortinariaceae	g__Cortinarius	s__Cortinarius_rapaceotomentosus
UDB002028	k__Fungi	p__Basidiomycota	c__Agaricomycetes	o__Agaricales	f__Cortinariaceae	g__Cortinarius	s__Cortinarius_rufo-olivaceus
UDB002033	k__Fungi	p__Basidiomycota	c__Agaricomycetes	o__Agaricales	f__Cortinariaceae	g__Cortinarius	s__Cortinarius_sp
UDB002048	k__Fungi	p__Basidiomycota	c__Agaricomycetes	o__Agaricales	f__Cortinariaceae	g__Cortinarius	s__Cortinarius_sulphurinus
UDB002053	k__Fungi	p__Basidiomycota	c__Agaricomycetes	o__Agaricales	f__Cortinariaceae	g__Cortinarius	s__Cortinarius_sp
UDB002056	k__Fungi	p__Basidiomycota	c__Agaricomycetes	o__Agaricales	f__Cortinariaceae	g__Cortinarius	s__Cortinarius_xanthochlorus
UDB002062	k__Fungi	p__Basidiomycota	c__Agaricomycetes	o__Agaricales	f__Cortinariaceae	g__Cortinarius	s__Cortinarius_xanthophyllus
UDB002063	k__Fungi	p__Basidiomycota	c__Agaricomycetes	o__Agaricales	f__Cortinariaceae	g__Cortinarius	s__Cortinarius_xanthophyllus
UDB002064	k__Fungi	p__Basidiomycota	c__Agaricomycetes	o__Agaricales	f__Cortinariaceae	g__Cortinarius	s__Cortinarius_xanthophyllus
UDB002071	k__Fungi	p__Basidiomycota	c__Agaricomycetes	o__Agaricales	f__Cortinariaceae	g__Cortinarius	s__Cortinarius_osloensis
UDB002092	k__Fungi	p__Basidiomycota	c__Agaricomycetes	o__Agaricales	f__Cortinariaceae	g__Cortinarius	s__Cortinarius_elegantior
UDB002094	k__Fungi	p__Basidiomycota	c__Agaricomycetes	o__Agaricales	f__Cortinariaceae	g__Cortinarius	s__Cortinarius_atrovirens
UDB002101	k__Fungi	p__Basidiomycota	c__Agaricomycetes	o__Agaricales	f__Cortinariaceae	g__Cortinarius	s__Cortinarius_odorifer
UDB002107	k__Fungi	p__Basidiomycota	c__Agaricomycetes	o__Agaricales	f__Cortinariaceae	g__Cortinarius	s__Cortinarius_flavovirens
UDB002113	k__Fungi	p__Basidiomycota	c__Agaricomycetes	o__Agaricales	f__Cortinariaceae	g__Cortinarius	s__Cortinarius_barbaricus
UDB002115	k__Fungi	p__Basidiomycota	c__Agaricomycetes	o__Agaricales	f__Cortinariaceae	g__Cortinarius	s__Cortinarius_piceae
UDB002117	k__Fungi	p__Basidiomycota	c__Agaricomycetes	o__Agaricales	f__Cortinariaceae	g__Cortinarius	s__Cortinarius_cisticola
UDB002129	k__Fungi	p__Basidiomycota	c__Agaricomycetes	o__Agaricales	f__Cortinariaceae	g__Cortinarius	s__Cortinarius_quercilicis
UDB002138	k__Fungi	p__Basidiomycota	c__Agaricomycetes	o__Agaricales	f__Cortinariaceae	g__Cortinarius	s__Cortinarius_olearioides
UDB002145	k__Fungi	p__Basidiomycota	c__Agaricomycetes	o__Agaricales	f__Cortinariaceae	g__Cortinarius	s__Cortinarius_fulvocitrinus
UDB002148	k__Fungi	p__Basidiomycota	c__Agaricomycetes	o__Agaricales	f__Cortinariaceae	g__Cortinarius	s__Cortinarius_splendens
UDB002149	k__Fungi	p__Basidiomycota	c__Agaricomycetes	o__Agaricales	f__Cortinariaceae	g__Cortinarius	s__Cortinarius_sodagnitus
UDB002150	k__Fungi	p__Basidiomycota	c__Agaricomycetes	o__Agaricales	f__Cortinariaceae	g__Cortinarius	s__Cortinarius_catharinae
UDB002112	k__Fungi	p__Basidiomycota	c__Agaricomycetes	o__Agaricales	f__Cortinariaceae	g__Cortinarius	s__Cortinarius_pseudoglaucopus
UDB002156	k__Fungi	p__Basidiomycota	c__Agaricomycetes	o__Agaricales	f__Inocybaceae	g__Inocybe	s__Inocybe_fuscomarginata
UDB002159	k__Fungi	p__Basidiomycota	c__Agaricomycetes	o__Agaricales	f__Cortinariaceae	g__Cortinarius	s__Cortinarius_delibutus
UDB002166	k__Fungi	p__Basidiomycota	c__Agaricomycetes	o__Agaricales	f__Tricholomataceae	g__Tricholoma	s__Tricholoma_fulvum
UDB002168	k__Fungi	p__Basidiomycota	c__Agaricomycetes	o__Agaricales	f__Cortinariaceae	g__Cortinarius	s__Cortinarius_anomalus
UDB002173	k__Fungi	p__Basidiomycota	c__Agaricomycetes	o__Agaricales	f__Cortinariaceae	g__Cortinarius	s__Cortinarius_delibutus
UDB002175	k__Fungi	p__Basidiomycota	c__Agaricomycetes	o__Agaricales	f__Tricholomataceae	g__Tricholoma	s__Tricholoma_equestre
UDB002178	k__Fungi	p__Basidiomycota	c__Agaricomycetes	o__Agaricales	f__Cortinariaceae	g__Cortinarius	s__Cortinarius_renidens
UDB002180	k__Fungi	p__Basidiomycota	c__Agaricomycetes	o__Boletales	f__Boletaceae	g__Xerocomellus	s__Xerocomellus_cisalpinus
UDB002183	k__Fungi	p__Basidiomycota	c__Agaricomycetes	o__Agaricales	f__Amanitaceae	g__Amanita	s__Amanita_pantherina
UDB002185	k__Fungi	p__Basidiomycota	c__Agaricomycetes	o__Agaricales	f__Amanitaceae	g__Amanita	s__Amanita_excelsa
UDB002191	k__Fungi	p__Basidiomycota	c__Agaricomycetes	o__Agaricales	f__Cortinariaceae	g__Cortinarius	s__Cortinarius_turmalis
UDB002192	k__Fungi	p__Basidiomycota	c__Agaricomycetes	o__Agaricales	f__Cortinariaceae	g__Cortinarius	s__Cortinarius_sp
UDB002194	k__Fungi	p__Basidiomycota	c__Agaricomycetes	o__Agaricales	f__Cortinariaceae	g__Cortinarius	s__Cortinarius_acutus
UDB002200	k__Fungi	p__Basidiomycota	c__Agaricomycetes	o__Agaricales	f__Cortinariaceae	g__Cortinarius	s__Cortinarius_limonius
UDB002202	k__Fungi	p__Basidiomycota	c__Agaricomycetes	o__Agaricales	f__Cortinariaceae	g__Cortinarius	s__Cortinarius_allutus
UDB002209	k__Fungi	p__Basidiomycota	c__Agaricomycetes	o__Agaricales	f__Cortinariaceae	g__Cortinarius	s__Cortinarius_ochrophyllus
UDB002211	k__Fungi	p__Basidiomycota	c__Agaricomycetes	o__Agaricales	f__Cortinariaceae	g__Cortinarius	s__Cortinarius_acutus
UDB002216	k__Fungi	p__Basidiomycota	c__Agaricomycetes	o__Agaricales	f__Cortinariaceae	g__Cortinarius	s__Cortinarius_camphoratus
UDB002221	k__Fungi	p__Basidiomycota	c__Agaricomycetes	o__Agaricales	f__Cortinariaceae	g__Cortinarius	s__Cortinarius_badiovinaceus
UDB002231	k__Fungi	p__Basidiomycota	c__Agaricomycetes	o__Agaricales	f__Cortinariaceae	g__Cortinarius	s__Cortinarius_malicorius
UDB002241	k__Fungi	p__Basidiomycota	c__Agaricomycetes	o__Agaricales	f__Cortinariaceae	g__Cortinarius	s__Cortinarius_napus
UDB002242	k__Fungi	p__Basidiomycota	c__Agaricomycetes	o__Agaricales	f__Cortinariaceae	g__Cortinarius	s__Cortinarius_napus
UDB002244	k__Fungi	p__Basidiomycota	c__Agaricomycetes	o__Agaricales	f__Cortinariaceae	g__Cortinarius	s__Cortinarius_croceus
UDB002246	k__Fungi	p__Basidiomycota	c__Agaricomycetes	o__Thelephorales	f__Bankeraceae	g__Hydnellum	s__Hydnellum_peckii
UDB002260	k__Fungi	p__Basidiomycota	c__Agaricomycetes	o__Boletales	f__Boletaceae	g__Boletus	s__Boletus_ferrugineus
UDB002278	k__Fungi	p__Basidiomycota	c__Agaricomycetes	o__Boletales	f__Boletaceae	g__Boletus	s__Boletus_subtomentosus
UDB002279	k__Fungi	p__Basidiomycota	c__Agaricomycetes	o__Boletales	f__Boletaceae	g__Boletus	s__Boletus_subtomentosus
UDB002285	k__Fungi	p__Basidiomycota	c__Agaricomycetes	o__Boletales	f__Boletaceae	g__Xerocomus	s__Xerocomus_silwoodensis
UDB002286	k__Fungi	p__Basidiomycota	c__Agaricomycetes	o__Boletales	f__Boletaceae	g__Xerocomus	s__Xerocomus_silwoodensis
UDB002280	k__Fungi	p__Basidiomycota	c__Agaricomycetes	o__Boletales	f__Boletaceae	g__Boletus	s__Boletus_subtomentosus
UDB002306	k__Fungi	p__Ascomycota	c__Pezizomycetes	o__Pezizales	f__Tuberaceae	g__Tuber	s__Tuber_dryophilum
UDB002318	k__Fungi	p__Basidiomycota	c__Agaricomycetes	o__Agaricales	f__Amanitaceae	g__Amanita	s__Amanita_franchetii
UDB002342	k__Fungi	p__Basidiomycota	c__Agaricomycetes	o__Agaricales	f__Amanitaceae	g__Amanita	s__Amanita_porphyria
UDB002345	k__Fungi	p__Basidiomycota	c__Agaricomycetes	o__Agaricales	f__Amanitaceae	g__Amanita	s__Amanita_excelsa
UDB002353	k__Fungi	p__Basidiomycota	c__Agaricomycetes	o__Agaricales	f__Amanitaceae	g__Limacella	s__Limacella_delicata
UDB002355	k__Fungi	p__Basidiomycota	c__Agaricomycetes	o__Agaricales	f__Amanitaceae	g__Limacella	s__Limacella_delicata
UDB002360	k__Fungi	p__Basidiomycota	c__Agaricomycetes	o__Agaricales	f__Amanitaceae	g__Limacella	s__Limacella_illinita
UDB002371	k__Fungi	p__Basidiomycota	c__Agaricomycetes	o__Boletales	f__Boletaceae	g__Xerocomellus	s__Xerocomellus_cisalpinus
UDB002373	k__Fungi	p__Basidiomycota	c__Agaricomycetes	o__Agaricales	f__Tricholomataceae	g__Tricholoma	s__Tricholoma_terreum
UDB002374	k__Fungi	p__Basidiomycota	c__Agaricomycetes	o__Boletales	f__Paxillaceae	g__Paxillus	s__Paxillus_filamentosus
UDB002375	k__Fungi	p__Basidiomycota	c__Agaricomycetes	o__Russulales	f__Russulaceae	g__Lactarius	s__Lactarius_flexuosus
UDB002376	k__Fungi	p__Basidiomycota	c__Agaricomycetes	o__Agaricales	f__Cortinariaceae	g__Cortinarius	s__Cortinarius_triumphans
UDB002380	k__Fungi	p__Basidiomycota	c__Agaricomycetes	o__Russulales	f__Russulaceae	g__Lactarius	s__Lactarius_musteus
UDB002381	k__Fungi	p__Basidiomycota	c__Agaricomycetes	o__Russulales	f__Russulaceae	g__Lactarius	s__Lactarius_deliciosus
UDB002383	k__Fungi	p__Basidiomycota	c__Agaricomycetes	o__Russulales	f__Russulaceae	g__Russula	s__Russula_alnetorum
UDB002385	k__Fungi	p__Basidiomycota	c__Agaricomycetes	o__Russulales	f__Russulaceae	g__Lactarius	s__Lactarius_vietus
UDB002387	k__Fungi	p__Basidiomycota	c__Agaricomycetes	o__Russulales	f__Russulaceae	g__Russula	s__Russula_nigricans
UDB002390	k__Fungi	p__Basidiomycota	c__Agaricomycetes	o__Agaricales	f__Tricholomataceae	g__Tricholoma	s__Tricholoma_sp
UDB002392	k__Fungi	p__Basidiomycota	c__Agaricomycetes	o__Agaricales	f__Inocybaceae	g__Inocybe	s__Inocybe_sindonia
UDB002393	k__Fungi	p__Basidiomycota	c__Agaricomycetes	o__Agaricales	f__Inocybaceae	g__Inocybe	s__Inocybe_geophylla
UDB002401	k__Fungi	p__Basidiomycota	c__Agaricomycetes	o__Boletales	f__Boletaceae	g__Boletus	s__Boletus_luridus
UDB002404	k__Fungi	p__Basidiomycota	c__Agaricomycetes	o__Gomphales	f__Gomphaceae	g__Ramaria	s__Ramaria_sp
UDB002409	k__Fungi	p__Basidiomycota	c__Agaricomycetes	o__Boletales	f__Boletaceae	g__Chalciporus	s__Chalciporus_piperatus
UDB002411	k__Fungi	p__Ascomycota	c__Pezizomycetes	o__Pezizales	f__Pyronemataceae	g__Flavoscypha	s__Flavoscypha_cantharella
UDB002414	k__Fungi	p__Basidiomycota	c__Agaricomycetes	o__Russulales	f__Russulaceae	g__Russula	s__Russula_risigallina
UDB002415	k__Fungi	p__Basidiomycota	c__Agaricomycetes	o__Russulales	f__Russulaceae	g__Lactarius	s__Lactarius_pyrogalus
UDB002416	k__Fungi	p__Basidiomycota	c__Agaricomycetes	o__Russulales	f__Russulaceae	g__Lactarius	s__Lactarius_chrysorrheus
UDB002419	k__Fungi	p__Basidiomycota	c__Agaricomycetes	o__Agaricales	f__Cortinariaceae	g__Cortinarius	s__Cortinarius_livido-ochraceus
UDB002421	k__Fungi	p__Basidiomycota	c__Agaricomycetes	o__Russulales	f__Russulaceae	g__Russula	s__Russula_nigricans
UDB002424	k__Fungi	p__Basidiomycota	c__Agaricomycetes	o__Russulales	f__Russulaceae	g__Russula	s__Russula_foetens
UDB002426	k__Fungi	p__Basidiomycota	c__Agaricomycetes	o__Russulales	f__Russulaceae	g__Russula	s__Russula_vinosa
UDB002427	k__Fungi	p__Basidiomycota	c__Agaricomycetes	o__Agaricales	f__Cortinariaceae	g__Cortinarius	s__Cortinarius_rubellus
UDB002428	k__Fungi	p__Basidiomycota	c__Agaricomycetes	o__Thelephorales	f__Thelephoraceae	g__Tomentella	s__Tomentella_stuposa
UDB002431	k__Fungi	p__Basidiomycota	c__Agaricomycetes	o__Agaricales	f__Cortinariaceae	g__Cortinarius	s__Cortinarius_sp
UDB002435	k__Fungi	p__Basidiomycota	c__Agaricomycetes	o__Russulales	f__Russulaceae	g__Lactarius	s__Lactarius_theiogalus
UDB002436	k__Fungi	p__Basidiomycota	c__Agaricomycetes	o__Russulales	f__Russulaceae	g__Lactarius	s__Lactarius_vietus
UDB002438	k__Fungi	p__Basidiomycota	c__Agaricomycetes	o__Agaricales	f__Amanitaceae	g__Amanita	s__Amanita_crocea
UDB002441	k__Fungi	p__Basidiomycota	c__Agaricomycetes	o__Agaricales	f__Cortinariaceae	g__Cortinarius	s__Cortinarius_scaurus
UDB002442	k__Fungi	p__Basidiomycota	c__Agaricomycetes	o__Agaricales	f__Cortinariaceae	g__Cortinarius	s__Cortinarius_sp
UDB002445	k__Fungi	p__Basidiomycota	c__Agaricomycetes	o__Agaricales	f__Strophariaceae	g__Hebeloma	s__Hebeloma_leucosarx
UDB002446	k__Fungi	p__Basidiomycota	c__Agaricomycetes	o__Agaricales	f__Strophariaceae	g__Hebeloma	s__Hebeloma_leucosarx
UDB002447	k__Fungi	p__Basidiomycota	c__Agaricomycetes	o__Russulales	f__Russulaceae	g__Lactarius	s__Lactarius_rufus
UDB002448	k__Fungi	p__Basidiomycota	c__Agaricomycetes	o__Russulales	f__Russulaceae	g__Lactarius	s__Lactarius_torminosus
UDB002452	k__Fungi	p__Basidiomycota	c__Agaricomycetes	o__Agaricales	f__Tricholomataceae	g__Tricholoma	s__Tricholoma_columbetta
UDB002454	k__Fungi	p__Basidiomycota	c__Agaricomycetes	o__Russulales	f__Russulaceae	g__Lactarius	s__Lactarius_lanceolatus
UDB002481	k__Fungi	p__Basidiomycota	c__Agaricomycetes	o__Russulales	f__Russulaceae	g__Russula	s__Russula_versicolor
UDB002494	k__Fungi	p__Basidiomycota	c__Agaricomycetes	o__Russulales	f__Russulaceae	g__Lactarius	s__Lactarius_vellereus
UDB003167	k__Fungi	p__Basidiomycota	c__Agaricomycetes	o__Agaricales	f__Strophariaceae	g__Hebeloma	s__Hebeloma_theobrominum
UDB003168	k__Fungi	p__Basidiomycota	c__Agaricomycetes	o__Agaricales	f__Strophariaceae	g__Hebeloma	s__Hebeloma_sp
UDB003172	k__Fungi	p__Basidiomycota	c__Agaricomycetes	o__Agaricales	f__Strophariaceae	g__Hebeloma	s__Hebeloma_hiemale
UDB003177	k__Fungi	p__Basidiomycota	c__Agaricomycetes	o__Agaricales	f__Strophariaceae	g__Hebeloma	s__Hebeloma_cavipes
UDB003179	k__Fungi	p__Basidiomycota	c__Agaricomycetes	o__Agaricales	f__Strophariaceae	g__Hebeloma	s__Hebeloma_cistophilum
UDB003188	k__Fungi	p__Basidiomycota	c__Agaricomycetes	o__Agaricales	f__Strophariaceae	g__Hebeloma	s__Hebeloma_plesiocistum
UDB003128	k__Fungi	p__Basidiomycota	c__Agaricomycetes	o__Agaricales	f__Agaricaceae	g__Cystoderma	s__Cystoderma_fallax
UDB003131	k__Fungi	p__Basidiomycota	c__Agaricomycetes	o__Agaricales	f__Agaricaceae	g__Cystoderma	s__Cystoderma_simulatum
UDB003208	k__Fungi	p__Basidiomycota	c__Agaricomycetes	o__Thelephorales	f__Thelephoraceae	g__Tomentella	s__Tomentella_sp
UDB003209	k__Fungi	p__Basidiomycota	c__Agaricomycetes	o__Thelephorales	f__Thelephoraceae	g__Pseudotomentella	s__Pseudotomentella_sp
UDB003210	k__Fungi	p__Basidiomycota	c__Agaricomycetes	o__Thelephorales	f__Bankeraceae	g__Sarcodon	s__Sarcodon_squamosus
UDB002295	k__Fungi	p__Basidiomycota	c__Agaricomycetes	o__Thelephorales	f__Thelephoraceae	g__Amaurodon	s__Amaurodon_aquicoeruleus
UDB002294	k__Fungi	p__Basidiomycota	c__Agaricomycetes	o__Thelephorales	f__Thelephoraceae	g__Amaurodon	s__Amaurodon_sumatranus
UDB000284	k__Fungi	p__Basidiomycota	c__Agaricomycetes	o__Thelephorales	f__Thelephoraceae	g__Odontia	s__Odontia_sp
UDB000288	k__Fungi	p__Basidiomycota	c__Agaricomycetes	o__Thelephorales	f__Bankeraceae	g__Phellodon	s__Phellodon_niger
UDB000289	k__Fungi	p__Basidiomycota	c__Agaricomycetes	o__Thelephorales	f__Bankeraceae	g__Sarcodon	s__Sarcodon_squamosus
UDB000996	k__Fungi	p__Ascomycota	c__Pezizomycetes	o__Pezizales	f__Tuberaceae	g__Tuber	s__Tuber_rufum
UDB002792	k__Fungi	p__Basidiomycota	c__Agaricomycetes	o__Russulales	f__Russulaceae	g__Russula	s__Russula_alnetorum
UDB002793	k__Fungi	p__Basidiomycota	c__Agaricomycetes	o__Russulales	f__Russulaceae	g__Russula	s__Russula_ochroleuca
UDB002794	k__Fungi	p__Basidiomycota	c__Agaricomycetes	o__Russulales	f__Russulaceae	g__Lactarius	s__Lactarius_spinosulus
UDB002799	k__Fungi	p__Basidiomycota	c__Agaricomycetes	o__Russulales	f__Russulaceae	g__Lactarius	s__Lactarius_lilacinus
UDB002670	k__Fungi	p__Basidiomycota	c__Agaricomycetes	o__Russulales	f__Russulaceae	g__Lactarius	s__Lactarius_eucalypti
UDB003219	k__Fungi	p__Basidiomycota	c__Agaricomycetes	o__Russulales	f__Russulaceae	g__Lactarius	s__Lactarius_deliciosus
UDB003220	k__Fungi	p__Basidiomycota	c__Agaricomycetes	o__Polyporales	f__Meripilaceae	g__Grifola	s__Grifola_frondosa
UDB003221	k__Fungi	p__Basidiomycota	c__Agaricomycetes	o__Polyporales	f__Phanerochaetaceae	g__Ceriporia	s__Ceriporia_tarda
UDB003222	k__Fungi	p__Basidiomycota	c__Agaricomycetes	o__Boletales	f__Suillaceae	g__Suillus	s__Suillus_cavipes
UDB003224	k__Fungi	p__Basidiomycota	c__Agaricomycetes	o__Boletales	f__Boletaceae	g__Caloboletus	s__Caloboletus_radicans
UDB003225	k__Fungi	p__Basidiomycota	c__Agaricomycetes	o__Agaricales	f__Agaricaceae	g__Chamaemyces	s__Chamaemyces_fracidus
UDB003226	k__Fungi	p__Basidiomycota	c__Agaricomycetes	o__Agaricales	f__Agaricaceae	g__Lycoperdon	s__Lycoperdon_mammiforme
UDB003227	k__Fungi	p__Basidiomycota	c__Agaricomycetes	o__Agaricales	f__Agaricaceae	g__Leucoagaricus	s__Leucoagaricus_nympharum
UDB016714	k__Fungi	p__Basidiomycota	c__Agaricomycetes	o__Thelephorales	f__Thelephoraceae	g__Tomentella	s__Tomentella_sp
UDB003276	k__Fungi	p__Basidiomycota	c__Agaricomycetes	o__Thelephorales	f__Thelephoraceae	g__Tomentella	s__Tomentella_galzinii
UDB003278	k__Fungi	p__Basidiomycota	c__Agaricomycetes	o__Thelephorales	f__Thelephoraceae	g__Tomentella	s__Tomentella_sp
UDB003279	k__Fungi	p__Basidiomycota	c__Agaricomycetes	o__Thelephorales	f__Bankeraceae	g__Sarcodon	s__Sarcodon_glaucopus
UDB003280	k__Fungi	p__Basidiomycota	c__Agaricomycetes	o__Thelephorales	f__Bankeraceae	g__Hydnellum	s__Hydnellum_concrescens
UDB003281	k__Fungi	p__Basidiomycota	c__Agaricomycetes	o__Thelephorales	f__Bankeraceae	g__Bankera	s__Bankera_violascens
UDB003282	k__Fungi	p__Basidiomycota	c__Agaricomycetes	o__Thelephorales	f__Bankeraceae	g__Sarcodon	s__Sarcodon_scabrosus
UDB003283	k__Fungi	p__Basidiomycota	c__Agaricomycetes	o__Thelephorales	f__Bankeraceae	g__Hydnellum	s__Hydnellum_peckii
UDB003284	k__Fungi	p__Basidiomycota	c__Agaricomycetes	o__Thelephorales	f__Bankeraceae	g__Phellodon	s__Phellodon_sp
UDB003285	k__Fungi	p__Basidiomycota	c__Agaricomycetes	o__Thelephorales	f__Bankeraceae	g__Sarcodon	s__Sarcodon_sp
UDB003286	k__Fungi	p__Basidiomycota	c__Agaricomycetes	o__Thelephorales	f__Bankeraceae	g__Hydnellum	s__Hydnellum_sp
UDB003287	k__Fungi	p__Basidiomycota	c__Agaricomycetes	o__Thelephorales	f__Bankeraceae	g__Hydnellum	s__Hydnellum_sp
UDB003288	k__Fungi	p__Basidiomycota	c__Agaricomycetes	o__Thelephorales	f__Bankeraceae	g__Phellodon	s__Phellodon_fuligineoalbus
UDB003289	k__Fungi	p__Basidiomycota	c__Agaricomycetes	o__Thelephorales	f__Bankeraceae	g__Hydnellum	s__Hydnellum_peckii
UDB003290	k__Fungi	p__Basidiomycota	c__Agaricomycetes	o__Thelephorales	f__Bankeraceae	g__Sarcodon	s__Sarcodon_squamosus
UDB003291	k__Fungi	p__Basidiomycota	c__Agaricomycetes	o__Thelephorales	f__Bankeraceae	g__Hydnellum	s__Hydnellum_peckii
UDB003292	k__Fungi	p__Basidiomycota	c__Agaricomycetes	o__Thelephorales	f__Bankeraceae	g__Sarcodon	s__Sarcodon_fuligineoviolaceus
UDB003293	k__Fungi	p__Basidiomycota	c__Agaricomycetes	o__Thelephorales	f__Bankeraceae	g__Sarcodon	s__Sarcodon_squamosus
UDB003294	k__Fungi	p__Basidiomycota	c__Agaricomycetes	o__Thelephorales	f__Thelephoraceae	g__Tomentella	s__Tomentella_stuposa
UDB003295	k__Fungi	p__Basidiomycota	c__Agaricomycetes	o__Thelephorales	f__Bankeraceae	g__Hydnellum	s__Hydnellum_caeruleum
UDB003296	k__Fungi	p__Basidiomycota	c__Agaricomycetes	o__Thelephorales	f__Bankeraceae	g__Phellodon	s__Phellodon_niger
UDB003297	k__Fungi	p__Basidiomycota	c__Agaricomycetes	o__Thelephorales	f__Bankeraceae	g__Phellodon	s__Phellodon_sp
UDB003299	k__Fungi	p__Basidiomycota	c__Agaricomycetes	o__Thelephorales	f__Thelephoraceae	g__Tomentella	s__Tomentella_coerulea
UDB003300	k__Fungi	p__Basidiomycota	c__Agaricomycetes	o__Thelephorales	f__Thelephoraceae	g__Tomentella	s__Tomentella_fuscocinerea
UDB003301	k__Fungi	p__Basidiomycota	c__Agaricomycetes	o__Thelephorales	f__Thelephoraceae	g__Thelephora	s__Thelephora_albomarginata
UDB003302	k__Fungi	p__Basidiomycota	c__Agaricomycetes	o__Thelephorales	f__Thelephoraceae	g__Tomentella	s__Tomentella_stuposa
UDB003303	k__Fungi	p__Basidiomycota	c__Agaricomycetes	o__Thelephorales	f__Thelephoraceae	g__Tomentella	s__Tomentella_muricata
UDB003304	k__Fungi	p__Basidiomycota	c__Agaricomycetes	o__Thelephorales	f__Thelephoraceae	g__Tomentella	s__Tomentella_sp
UDB003305	k__Fungi	p__Basidiomycota	c__Agaricomycetes	o__Thelephorales	f__Thelephoraceae	g__Tomentella	s__Tomentella_sp
UDB003306	k__Fungi	p__Basidiomycota	c__Agaricomycetes	o__Thelephorales	f__Thelephoraceae	g__Tomentella	s__Tomentella_subtestacea
UDB003309	k__Fungi	p__Basidiomycota	c__Agaricomycetes	o__Thelephorales	f__Thelephoraceae	g__Tomentella	s__Tomentella_cinerascens
UDB003310	k__Fungi	p__Basidiomycota	c__Agaricomycetes	o__Thelephorales	f__Thelephoraceae	g__Tomentella	s__Tomentella_muricata
UDB003311	k__Fungi	p__Basidiomycota	c__Agaricomycetes	o__Thelephorales	f__Thelephoraceae	g__Tomentella	s__Tomentella_sp
UDB003314	k__Fungi	p__Basidiomycota	c__Agaricomycetes	o__Thelephorales	f__Thelephoraceae	g__Tomentella	s__Tomentella_stuposa
UDB003315	k__Fungi	p__Basidiomycota	c__Agaricomycetes	o__Thelephorales	f__Thelephoraceae	g__Tomentella	s__Tomentella_terrestris
UDB003316	k__Fungi	p__Basidiomycota	c__Agaricomycetes	o__Thelephorales	f__Thelephoraceae	g__Tomentella	s__Tomentella_coerulea
UDB003317	k__Fungi	p__Basidiomycota	c__Agaricomycetes	o__Thelephorales	f__Thelephoraceae	g__Tomentella	s__Tomentella_lilacinogrisea
UDB003318	k__Fungi	p__Basidiomycota	c__Agaricomycetes	o__Thelephorales	f__Thelephoraceae	g__Amaurodon	s__Amaurodon_viridis
UDB003319	k__Fungi	p__Basidiomycota	c__Agaricomycetes	o__Thelephorales	f__Thelephoraceae	g__Tomentella	s__Tomentella_sp
UDB003320	k__Fungi	p__Basidiomycota	c__Agaricomycetes	o__Thelephorales	f__Thelephoraceae	g__Tomentella	s__Tomentella_subclavigera
UDB003321	k__Fungi	p__Basidiomycota	c__Agaricomycetes	o__Thelephorales	f__Thelephoraceae	g__Tomentella	s__Tomentella_sp
UDB003324	k__Fungi	p__Basidiomycota	c__Agaricomycetes	o__Thelephorales	f__Thelephoraceae	g__Tomentella	s__Tomentella_pilosa
UDB003325	k__Fungi	p__Basidiomycota	c__Agaricomycetes	o__Thelephorales	f__Thelephoraceae	g__Tomentella	s__Tomentella_sp
UDB003326	k__Fungi	p__Basidiomycota	c__Agaricomycetes	o__Thelephorales	f__Thelephoraceae	g__Tomentella	s__Tomentella_ellisii
UDB003327	k__Fungi	p__Basidiomycota	c__Agaricomycetes	o__Thelephorales	f__Thelephoraceae	g__Tomentella	s__Tomentella_coerulea
UDB003328	k__Fungi	p__Basidiomycota	c__Agaricomycetes	o__Thelephorales	f__Thelephoraceae	g__Tomentella	s__Tomentella_sp
UDB003329	k__Fungi	p__Basidiomycota	c__Agaricomycetes	o__Thelephorales	f__Thelephoraceae	g__Tomentella	s__Tomentella_coerulea
UDB003230	k__Fungi	p__Basidiomycota	c__Agaricomycetes	o__Agaricales	f__Strophariaceae	g__Psilocybe	s__Psilocybe_semilanceata
UDB003231	k__Fungi	p__Basidiomycota	c__Agaricomycetes	o__Russulales	f__Russulaceae	g__Lactarius	s__Lactarius_quieticolor
UDB015029	k__Fungi	p__Basidiomycota	c__Agaricomycetes	o__Thelephorales	f__Thelephoraceae	g__Tomentella	s__Tomentella_pileocystidiata
UDB003232	k__Fungi	p__Basidiomycota	c__Agaricomycetes	o__Agaricales	f__Entolomataceae	g__Entoloma	s__Entoloma_tjallingiorum
UDB003233	k__Fungi	p__Basidiomycota	c__Agaricomycetes	o__Agaricales	f__Entolomataceae	g__Entoloma	s__Entoloma_bloxamii
UDB003234	k__Fungi	p__Basidiomycota	c__Agaricomycetes	o__Agaricales	f__Strophariaceae	g__Hebeloma	s__Hebeloma_cylindrosporum
UDB003247	k__Fungi	p__Basidiomycota	c__Agaricomycetes	o__Agaricales	f__Strophariaceae	g__Hebeloma	s__Hebeloma_erumpens
UDB003255	k__Fungi	p__Basidiomycota	c__Agaricomycetes	o__Agaricales	f__Strophariaceae	g__Hebeloma	s__Hebeloma_vesterholtii
UDB003256	k__Fungi	p__Basidiomycota	c__Agaricomycetes	o__Agaricales	f__Strophariaceae	g__Hebeloma	s__Hebeloma_vesterholtii
UDB003331	k__Fungi	p__Basidiomycota	c__Agaricomycetes	o__Russulales	f__Russulaceae	g__Lactifluus	s__Lactifluus_bertillonii
UDB003332	k__Fungi	p__Basidiomycota	c__Agaricomycetes	o__Russulales	f__Russulaceae	g__Lactifluus	s__Lactifluus_vellereus
UDB003333	k__Fungi	p__Basidiomycota	c__Agaricomycetes	o__Boletales	f__Serpulaceae	g__Serpula	s__Serpula_lacrymans
UDB003334	k__Fungi	p__Basidiomycota	c__Agaricomycetes	o__Boletales	f__Serpulaceae	g__Serpula	s__Serpula_lacrymans
UDB003343	k__Fungi	p__Basidiomycota	c__Agaricomycetes	o__Thelephorales	f__Thelephoraceae	g__Tomentella	s__Tomentella_sp
UDB003344	k__Fungi	p__Basidiomycota	c__Agaricomycetes	o__Polyporales	f__Polyporaceae	g__Rhodonia	s__Rhodonia_placenta
UDB003346	k__Fungi	p__Basidiomycota	c__Agaricomycetes	o__Thelephorales	f__Thelephoraceae	g__Thelephora	s__Thelephora_terrestris
UDB003349	k__Fungi	p__Basidiomycota	c__Agaricomycetes	o__Thelephorales	f__Thelephoraceae	g__Thelephora	s__Thelephora_albomarginata
UDB003351	k__Fungi	p__Basidiomycota	c__Agaricomycetes	o__Thelephorales	f__Thelephoraceae	g__Tomentella	s__Tomentella_sublilacina
UDB003354	k__Fungi	p__Basidiomycota	c__Agaricomycetes	o__Thelephorales	f__Thelephoraceae	g__Tomentella	s__Tomentella_terrestris
AY230241	k__Fungi	p__Basidiomycota	c__Agaricomycetes	o__Thelephorales	f__Thelephoraceae	g__Thelephora	s__Thelephora_terrestris
AY970025	k__Fungi	p__Basidiomycota	c__Agaricomycetes	o__Thelephorales	f__Thelephoraceae	g__Thelephora	s__Thelephora_corticioides
AJ633596	k__Fungi	p__Basidiomycota	c__Agaricomycetes	o__Thelephorales	f__Thelephoraceae	g__Thelephora	s__Thelephora_terrestris
AY656953	k__Fungi	p__Basidiomycota	c__Agaricomycetes	o__Thelephorales	f__Thelephoraceae	g__Tomentella	s__Tomentella_sublilacina
DQ233902	k__Fungi	p__Basidiomycota	c__Agaricomycetes	o__Thelephorales	f__Thelephoraceae	g__Thelephora	s__Thelephora_terrestris
DQ233848	k__Fungi	p__Basidiomycota	c__Agaricomycetes	o__Thelephorales	f__Thelephoraceae	g__Thelephora	s__Thelephora_terrestris
DQ233847	k__Fungi	p__Basidiomycota	c__Agaricomycetes	o__Thelephorales	f__Thelephoraceae	g__Thelephora	s__Thelephora_terrestris
DQ233804	k__Fungi	p__Basidiomycota	c__Agaricomycetes	o__Thelephorales	f__Thelephoraceae	g__Thelephora	s__Thelephora_terrestris
DQ233787	k__Fungi	p__Basidiomycota	c__Agaricomycetes	o__Thelephorales	f__Thelephoraceae	g__Thelephora	s__Thelephora_terrestris
DQ233772	k__Fungi	p__Basidiomycota	c__Agaricomycetes	o__Thelephorales	f__Thelephoraceae	g__Thelephora	s__Thelephora_terrestris
DQ482016	k__Fungi	p__Basidiomycota	c__Agaricomycetes	o__Thelephorales	f__Thelephoraceae	g__Tomentella	s__Tomentella_sublilacina
DQ482015	k__Fungi	p__Basidiomycota	c__Agaricomycetes	o__Thelephorales	f__Thelephoraceae	g__Tomentella	s__Tomentella_sublilacina
DQ482014	k__Fungi	p__Basidiomycota	c__Agaricomycetes	o__Thelephorales	f__Thelephoraceae	g__Tomentella	s__Tomentella_sublilacina
DQ482013	k__Fungi	p__Basidiomycota	c__Agaricomycetes	o__Thelephorales	f__Thelephoraceae	g__Tomentella	s__Tomentella_sublilacina
DQ482012	k__Fungi	p__Basidiomycota	c__Agaricomycetes	o__Thelephorales	f__Thelephoraceae	g__Tomentella	s__Tomentella_sublilacina
DQ482010	k__Fungi	p__Basidiomycota	c__Agaricomycetes	o__Thelephorales	f__Thelephoraceae	g__Tomentella	s__Tomentella_sublilacina
DQ482008	k__Fungi	p__Basidiomycota	c__Agaricomycetes	o__Thelephorales	f__Thelephoraceae	g__Tomentella	s__Tomentella_sublilacina
DQ482007	k__Fungi	p__Basidiomycota	c__Agaricomycetes	o__Thelephorales	f__Thelephoraceae	g__Tomentella	s__Tomentella_sublilacina
DQ482005	k__Fungi	p__Basidiomycota	c__Agaricomycetes	o__Thelephorales	f__Thelephoraceae	g__Tomentella	s__Tomentella_sublilacina
DQ482004	k__Fungi	p__Basidiomycota	c__Agaricomycetes	o__Thelephorales	f__Thelephoraceae	g__Tomentella	s__Tomentella_sublilacina
DQ482003	k__Fungi	p__Basidiomycota	c__Agaricomycetes	o__Thelephorales	f__Thelephoraceae	g__Tomentella	s__Tomentella_sublilacina
DQ482002	k__Fungi	p__Basidiomycota	c__Agaricomycetes	o__Thelephorales	f__Thelephoraceae	g__Tomentella	s__Tomentella_sublilacina
DQ482001	k__Fungi	p__Basidiomycota	c__Agaricomycetes	o__Thelephorales	f__Thelephoraceae	g__Tomentella	s__Tomentella_sublilacina
AY587286	k__Fungi	p__Basidiomycota	c__Agaricomycetes	o__Thelephorales	f__Thelephoraceae	g__Thelephora	s__Thelephora_terrestris
EF619784	k__Fungi	p__Basidiomycota	c__Agaricomycetes	o__Thelephorales	f__Thelephoraceae	g__Thelephora	s__Thelephora_corticioides
FJ013066	k__Fungi	p__Basidiomycota	c__Agaricomycetes	o__Thelephorales	f__Thelephoraceae	g__Thelephora	s__Thelephora_terrestris
AY702808	k__Fungi	p__Basidiomycota	c__Agaricomycetes	o__Thelephorales	f__Thelephoraceae	g__Thelephora	s__Thelephora_terrestris
UDB002971	k__Fungi	p__Basidiomycota	c__Agaricomycetes	o__Thelephorales	f__Thelephoraceae	g__Tomentella	s__Tomentella_testaceogilva
UDB002958	k__Fungi	p__Basidiomycota	c__Agaricomycetes	o__Thelephorales	f__Thelephoraceae	g__Thelephora	s__Thelephora_alnii
UDB002957	k__Fungi	p__Basidiomycota	c__Agaricomycetes	o__Thelephorales	f__Thelephoraceae	g__Thelephora	s__Thelephora_alnii
FM992974	k__Fungi	p__Basidiomycota	c__Agaricomycetes	o__Thelephorales	f__Thelephoraceae	g__Thelephora	s__Thelephora_albomarginata
AB232702	k__Fungi	p__Basidiomycota	c__Agaricomycetes	o__Thelephorales	f__Thelephoraceae	g__Thelephora	s__Thelephora_terrestris
FJ188364	k__Fungi	p__Basidiomycota	c__Agaricomycetes	o__Thelephorales	f__Thelephoraceae	g__Thelephora	s__Thelephora_albomarginata
FJ809999	k__Fungi	p__Basidiomycota	c__Agaricomycetes	o__Thelephorales	f__Thelephoraceae	g__Thelephora	s__Thelephora_terrestris
FJ807974	k__Fungi	p__Basidiomycota	c__Agaricomycetes	o__Thelephorales	f__Thelephoraceae	g__Thelephora	s__Thelephora_terrestris
EF195508	k__Fungi	p__Basidiomycota	c__Agaricomycetes	o__Thelephorales	f__Thelephoraceae	g__Thelephora	s__Thelephora_albomarginata
FJ197217	k__Fungi	p__Basidiomycota	c__Agaricomycetes	o__Thelephorales	f__Thelephoraceae	g__Tomentella	s__Tomentella_sublilacina
AJ549972	k__Fungi	p__Basidiomycota	c__Agaricomycetes	o__Thelephorales	f__Thelephoraceae	g__Thelephora	s__Thelephora_terrestris
FJ816770	k__Fungi	p__Basidiomycota	c__Agaricomycetes	o__Thelephorales	f__Thelephoraceae	g__Tomentella	s__Tomentella_sublilacina
FJ816769	k__Fungi	p__Basidiomycota	c__Agaricomycetes	o__Thelephorales	f__Thelephoraceae	g__Thelephora	s__Thelephora_albomarginata
FJ816767	k__Fungi	p__Basidiomycota	c__Agaricomycetes	o__Thelephorales	f__Thelephoraceae	g__Thelephora	s__Thelephora_albomarginata
FJ816758	k__Fungi	p__Basidiomycota	c__Agaricomycetes	o__Thelephorales	f__Thelephoraceae	g__Thelephora	s__Thelephora_terrestris
FJ901314	k__Fungi	p__Basidiomycota	c__Agaricomycetes	o__Thelephorales	f__Thelephoraceae	g__Tomentella	s__Tomentella_sublilacina
GQ240910	k__Fungi	p__Basidiomycota	c__Agaricomycetes	o__Thelephorales	f__Thelephoraceae	g__Thelephora	s__Thelephora_sp
GQ240909	k__Fungi	p__Basidiomycota	c__Agaricomycetes	o__Thelephorales	f__Thelephoraceae	g__Thelephora	s__Thelephora_terrestris
AY456369	k__Fungi	p__Basidiomycota	c__Agaricomycetes	o__Thelephorales	f__Thelephoraceae	g__Thelephora	s__Thelephora_terrestris
AY880934	k__Fungi	p__Basidiomycota	c__Agaricomycetes	o__Thelephorales	f__Thelephoraceae	g__Thelephora	s__Thelephora_terrestris
UDB003357	k__Fungi	p__Basidiomycota	c__Agaricomycetes	o__Thelephorales	f__Thelephoraceae	g__Tomentella	s__Tomentella_fuscocinerea
UDB002975	k__Fungi	p__Basidiomycota	c__Agaricomycetes	o__Thelephorales	f__Thelephoraceae	g__Tomentella	s__Tomentella_testaceogilva
UDB002976	k__Fungi	p__Basidiomycota	c__Agaricomycetes	o__Thelephorales	f__Thelephoraceae	g__Tomentella	s__Tomentella_testaceogilva
UDB002981	k__Fungi	p__Basidiomycota	c__Agaricomycetes	o__Thelephorales	f__Thelephoraceae	g__Tomentella	s__Tomentella_ellisii
UDB002983	k__Fungi	p__Basidiomycota	c__Agaricomycetes	o__Russulales	f__Russulaceae	g__Lactarius	s__Lactarius_omphaliiformis
UDB002985	k__Fungi	p__Basidiomycota	c__Agaricomycetes	o__Agaricales	f__Strophariaceae	g__Alnicola	s__Alnicola_sp
UDB002986	k__Fungi	p__Basidiomycota	c__Agaricomycetes	o__Agaricales	f__Strophariaceae	g__Alnicola	s__Alnicola_sp
UDB002987	k__Fungi	p__Basidiomycota	c__Agaricomycetes	o__Agaricales	f__Strophariaceae	g__Alnicola	s__Alnicola_sp
UDB002837	k__Fungi	p__Basidiomycota	c__Agaricomycetes	o__Agaricales	f__Strophariaceae	g__Alnicola	s__Alnicola_sp
UDB002839	k__Fungi	p__Basidiomycota	c__Agaricomycetes	o__Agaricales	f__Strophariaceae	g__Alnicola	s__Alnicola_sp
UDB002841	k__Fungi	p__Basidiomycota	c__Agaricomycetes	o__Agaricales	f__Strophariaceae	g__Alnicola	s__Alnicola_sp
UDB002843	k__Fungi	p__Basidiomycota	c__Agaricomycetes	o__Agaricales	f__Strophariaceae	g__Alnicola	s__Alnicola_sp
UDB002865	k__Fungi	p__Basidiomycota	c__Agaricomycetes	o__Agaricales	f__Strophariaceae	g__Alnicola	s__Alnicola_sp
UDB002872	k__Fungi	p__Ascomycota	c__Pezizomycetes	o__Pezizales	f__Pyronemataceae	g__Genea	s__Genea_sp
UDB002887	k__Fungi	p__Basidiomycota	c__Agaricomycetes	o__Russulales	f__Russulaceae	g__Lactarius	s__Lactarius_sp
UDB002899	k__Fungi	p__Basidiomycota	c__Agaricomycetes	o__Thelephorales	f__Thelephoraceae	g__Pseudotomentella	s__Pseudotomentella_sp
UDB002908	k__Fungi	p__Basidiomycota	c__Agaricomycetes	o__Thelephorales	f__Thelephoraceae	g__Tomentella	s__Tomentella_sp
UDB002926	k__Fungi	p__Basidiomycota	c__Agaricomycetes	o__Thelephorales	f__Thelephoraceae	g__Tomentella	s__Tomentella_ellisii
UDB002935	k__Fungi	p__Basidiomycota	c__Agaricomycetes	o__Thelephorales	f__Thelephoraceae	g__Tomentella	s__Tomentella_stuposa
UDB002802	k__Fungi	p__Basidiomycota	c__Agaricomycetes	o__Agaricales	f__Strophariaceae	g__Alnicola	s__Alnicola_sp
UDB002847	k__Fungi	p__Basidiomycota	c__Agaricomycetes	o__Agaricales	f__Strophariaceae	g__Alnicola	s__Alnicola_sp
UDB002848	k__Fungi	p__Basidiomycota	c__Agaricomycetes	o__Agaricales	f__Strophariaceae	g__Alnicola	s__Alnicola_sp
UDB002852	k__Fungi	p__Basidiomycota	c__Agaricomycetes	o__Agaricales	f__Strophariaceae	g__Alnicola	s__Alnicola_sp
UDB002855	k__Fungi	p__Basidiomycota	c__Agaricomycetes	o__Agaricales	f__Strophariaceae	g__Alnicola	s__Alnicola_sp
UDB002863	k__Fungi	p__Basidiomycota	c__Agaricomycetes	o__Agaricales	f__Strophariaceae	g__Alnicola	s__Alnicola_sp
UDB002873	k__Fungi	p__Basidiomycota	c__Agaricomycetes	o__Agaricales	f__Strophariaceae	g__Hebeloma	s__Hebeloma_sp
UDB002885	k__Fungi	p__Basidiomycota	c__Agaricomycetes	o__Russulales	f__Russulaceae	g__Lactarius	s__Lactarius_obscuratus
UDB002937	k__Fungi	p__Basidiomycota	c__Agaricomycetes	o__Thelephorales	f__Thelephoraceae	g__Tomentella	s__Tomentella_stuposa
UDB002801	k__Fungi	p__Basidiomycota	c__Agaricomycetes	o__Agaricales	f__Strophariaceae	g__Alnicola	s__Alnicola_sp
UDB002818	k__Fungi	p__Basidiomycota	c__Agaricomycetes	o__Agaricales	f__Strophariaceae	g__Alnicola	s__Alnicola_sp
UDB002938	k__Fungi	p__Basidiomycota	c__Agaricomycetes	o__Thelephorales	f__Thelephoraceae	g__Tomentella	s__Tomentella_stuposa
UDB002941	k__Fungi	p__Basidiomycota	c__Agaricomycetes	o__Thelephorales	f__Thelephoraceae	g__Tomentella	s__Tomentella_ellisii
UDB002813	k__Fungi	p__Basidiomycota	c__Agaricomycetes	o__Agaricales	f__Strophariaceae	g__Alnicola	s__Alnicola_sp
UDB002817	k__Fungi	p__Basidiomycota	c__Agaricomycetes	o__Agaricales	f__Strophariaceae	g__Alnicola	s__Alnicola_sp
UDB002867	k__Fungi	p__Basidiomycota	c__Agaricomycetes	o__Boletales	f__Paxillaceae	g__Gyrodon	s__Gyrodon_sp
UDB002868	k__Fungi	p__Ascomycota	c__Pezizomycetes	o__Pezizales	f__Tuberaceae	g__Tuber	s__Tuber_sp
UDB002869	k__Fungi	p__Ascomycota	c__Pezizomycetes	o__Pezizales	f__Helvellaceae	g__Helvella	s__Helvella_elastica
UDB002894	k__Fungi	p__Basidiomycota	c__Agaricomycetes	o__Boletales	f__Paxillaceae	g__Paxillus	s__Paxillus_sp
UDB002929	k__Fungi	p__Basidiomycota	c__Agaricomycetes	o__Thelephorales	f__Thelephoraceae	g__Tomentella	s__Tomentella_sp
UDB002934	k__Fungi	p__Basidiomycota	c__Agaricomycetes	o__Thelephorales	f__Thelephoraceae	g__Tomentella	s__Tomentella_stuposa
UDB002805	k__Fungi	p__Basidiomycota	c__Agaricomycetes	o__Agaricales	f__Strophariaceae	g__Alnicola	s__Alnicola_sp
UDB002806	k__Fungi	p__Basidiomycota	c__Agaricomycetes	o__Agaricales	f__Strophariaceae	g__Alnicola	s__Alnicola_sp
UDB002875	k__Fungi	p__Basidiomycota	c__Agaricomycetes	o__Agaricales	f__Inocybaceae	g__Inocybe	s__Inocybe_sp
UDB002913	k__Fungi	p__Basidiomycota	c__Agaricomycetes	o__Thelephorales	f__Thelephoraceae	g__Tomentella	s__Tomentella_ellisii
UDB002812	k__Fungi	p__Basidiomycota	c__Agaricomycetes	o__Agaricales	f__Strophariaceae	g__Alnicola	s__Alnicola_sp
UDB002814	k__Fungi	p__Basidiomycota	c__Agaricomycetes	o__Agaricales	f__Strophariaceae	g__Alnicola	s__Alnicola_sp
UDB002820	k__Fungi	p__Basidiomycota	c__Agaricomycetes	o__Agaricales	f__Strophariaceae	g__Alnicola	s__Alnicola_sp
UDB002861	k__Fungi	p__Basidiomycota	c__Agaricomycetes	o__Agaricales	f__Strophariaceae	g__Alnicola	s__Alnicola_sp
UDB002895	k__Fungi	p__Basidiomycota	c__Agaricomycetes	o__Boletales	f__Paxillaceae	g__Paxillus	s__Paxillus_sp
UDB002916	k__Fungi	p__Basidiomycota	c__Agaricomycetes	o__Thelephorales	f__Thelephoraceae	g__Tomentella	s__Tomentella_ellisii
UDB002940	k__Fungi	p__Basidiomycota	c__Agaricomycetes	o__Thelephorales	f__Thelephoraceae	g__Tomentella	s__Tomentella_ellisii
UDB002826	k__Fungi	p__Basidiomycota	c__Agaricomycetes	o__Agaricales	f__Strophariaceae	g__Alnicola	s__Alnicola_sp
UDB002827	k__Fungi	p__Basidiomycota	c__Agaricomycetes	o__Agaricales	f__Strophariaceae	g__Alnicola	s__Alnicola_sp
UDB002828	k__Fungi	p__Basidiomycota	c__Agaricomycetes	o__Agaricales	f__Strophariaceae	g__Alnicola	s__Alnicola_sp
UDB002890	k__Fungi	p__Basidiomycota	c__Agaricomycetes	o__Russulales	f__Russulaceae	g__Lactarius	s__Lactarius_cyathuliformis
UDB002897	k__Fungi	p__Basidiomycota	c__Agaricomycetes	o__Thelephorales	f__Thelephoraceae	g__Pseudotomentella	s__Pseudotomentella_sp
UDB002906	k__Fungi	p__Basidiomycota	c__Agaricomycetes	o__Thelephorales	f__Thelephoraceae	g__Tomentella	s__Tomentella_sp
UDB002923	k__Fungi	p__Basidiomycota	c__Agaricomycetes	o__Thelephorales	f__Thelephoraceae	g__Tomentella	s__Tomentella_ellisii
UDB002930	k__Fungi	p__Basidiomycota	c__Agaricomycetes	o__Thelephorales	f__Thelephoraceae	g__Tomentella	s__Tomentella_sp
UDB002653	k__Fungi	p__Basidiomycota	c__Agaricomycetes	o__Cantharellales	f__Ceratobasidiaceae	g__Ceratobasidium	s__Ceratobasidium_sp
UDB004157	k__Fungi	p__Ascomycota	c__Sordariomycetes	o__Hypocreales	f__Hypocreaceae	g__Hypocreopsis	s__Hypocreopsis_lichenoides
UDB004223	k__Fungi	p__Ascomycota	c__Eurotiomycetes	o__Eurotiales	f__Trichocomaceae	g__Paecilomyces	s__Paecilomyces_sp
UDB004006	k__Fungi	p__Basidiomycota	c__Agaricomycetes	o__Agaricales	f__Cortinariaceae	g__Cortinarius	s__Cortinarius_sp
UDB004010	k__Fungi	p__Basidiomycota	c__Agaricomycetes	o__Agaricales	f__Cortinariaceae	g__Cortinarius	s__Cortinarius_sp
UDB004007	k__Fungi	p__Basidiomycota	c__Agaricomycetes	o__Agaricales	f__Cortinariaceae	g__Cortinarius	s__Cortinarius_sp
UDB004013	k__Fungi	p__Basidiomycota	c__Agaricomycetes	o__Agaricales	f__Cortinariaceae	g__Cortinarius	s__Cortinarius_sp
UDB004011	k__Fungi	p__Basidiomycota	c__Agaricomycetes	o__Agaricales	f__Cortinariaceae	g__Cortinarius	s__Cortinarius_sp
UDB004001	k__Fungi	p__Basidiomycota	c__Agaricomycetes	o__Russulales	f__Russulaceae	g__Russula	s__Russula_sp
UDB004009	k__Fungi	p__Basidiomycota	c__Agaricomycetes	o__Thelephorales	f__Thelephoraceae	g__Tomentella	s__Tomentella_sp
UDB002683	k__Fungi	p__Basidiomycota	c__Agaricomycetes	o__Cantharellales	f__Clavulinaceae	g__Clavulina	s__Clavulina_sp
UDB002684	k__Fungi	p__Basidiomycota	c__Agaricomycetes	o__Thelephorales	f__Thelephoraceae	g__Tomentella	s__Tomentella_sp
UDB002685	k__Fungi	p__Basidiomycota	c__Agaricomycetes	o__Thelephorales	f__Thelephoraceae	g__Tomentella	s__Tomentella_sp
UDB002700	k__Fungi	p__Basidiomycota	c__Agaricomycetes	o__Cantharellales	f__Clavulinaceae	g__Clavulina	s__Clavulina_sp
UDB002703	k__Fungi	p__Basidiomycota	c__Agaricomycetes	o__Agaricales	f__Cortinariaceae	g__Cortinarius	s__Cortinarius_sp
UDB002712	k__Fungi	p__Basidiomycota	c__Agaricomycetes	o__Agaricales	f__Cortinariaceae	g__Cortinarius	s__Cortinarius_sp
UDB002720	k__Fungi	p__Basidiomycota	c__Agaricomycetes	o__Agaricales	f__Cortinariaceae	g__Cortinarius	s__Cortinarius_sp
UDB002726	k__Fungi	p__Basidiomycota	c__Agaricomycetes	o__Cantharellales	f__Clavulinaceae	g__Clavulina	s__Clavulina_sp
UDB002731	k__Fungi	p__Basidiomycota	c__Agaricomycetes	o__Agaricales	f__Cortinariaceae	g__Cortinarius	s__Cortinarius_sp
UDB002732	k__Fungi	p__Basidiomycota	c__Agaricomycetes	o__Agaricales	f__Cortinariaceae	g__Cortinarius	s__Cortinarius_sp
UDB002738	k__Fungi	p__Basidiomycota	c__Agaricomycetes	o__Atheliales	f__Atheliaceae	g__Piloderma	s__Piloderma_sp
UDB002759	k__Fungi	p__Basidiomycota	c__Agaricomycetes	o__Agaricales	f__Cortinariaceae	g__Cortinarius	s__Cortinarius_sp
UDB002760	k__Fungi	p__Basidiomycota	c__Agaricomycetes	o__Agaricales	f__Cortinariaceae	g__Cortinarius	s__Cortinarius_sp
UDB002762	k__Fungi	p__Basidiomycota	c__Agaricomycetes	o__Agaricales	f__Inocybaceae	g__Inocybe	s__Inocybe_sp
UDB002769	k__Fungi	p__Basidiomycota	c__Agaricomycetes	o__Cantharellales	f__Clavulinaceae	g__Clavulina	s__Clavulina_sp
UDB002770	k__Fungi	p__Basidiomycota	c__Agaricomycetes	o__Agaricales	f__Cortinariaceae	g__Cortinarius	s__Cortinarius_sp
UDB002772	k__Fungi	p__Basidiomycota	c__Agaricomycetes	o__Agaricales	f__Cortinariaceae	g__Cortinarius	s__Cortinarius_sp
UDB002773	k__Fungi	p__Basidiomycota	c__Agaricomycetes	o__Agaricales	f__Cortinariaceae	g__Cortinarius	s__Cortinarius_sp
UDB002786	k__Fungi	p__Basidiomycota	c__Agaricomycetes	o__Thelephorales	f__Thelephoraceae	g__Tomentellopsis	s__Tomentellopsis_sp
UDB004097	k__Fungi	p__Basidiomycota	c__Agaricomycetes	o__Cantharellales	f__Clavulinaceae	g__Clavulina	s__Clavulina_sp
UDB004098	k__Fungi	p__Basidiomycota	c__Agaricomycetes	o__Agaricales	f__Cortinariaceae	g__Cortinarius	s__Cortinarius_sp
UDB004081	k__Fungi	p__Basidiomycota	c__Agaricomycetes	o__Agaricales	f__Cortinariaceae	g__Cortinarius	s__Cortinarius_sp
UDB004042	k__Fungi	p__Basidiomycota	c__Agaricomycetes	o__Agaricales	f__Cortinariaceae	g__Cortinarius	s__Cortinarius_sp
UDB004038	k__Fungi	p__Basidiomycota	c__Agaricomycetes	o__Agaricales	f__Cortinariaceae	g__Cortinarius	s__Cortinarius_sp
UDB004054	k__Fungi	p__Basidiomycota	c__Agaricomycetes	o__Agaricales	f__Cortinariaceae	g__Cortinarius	s__Cortinarius_sp
UDB004049	k__Fungi	p__Basidiomycota	c__Agaricomycetes	o__Agaricales	f__Cortinariaceae	g__Cortinarius	s__Cortinarius_sp
UDB004058	k__Fungi	p__Basidiomycota	c__Agaricomycetes	o__Agaricales	f__Cortinariaceae	g__Cortinarius	s__Cortinarius_sp
UDB004066	k__Fungi	p__Basidiomycota	c__Agaricomycetes	o__Agaricales	f__Cortinariaceae	g__Cortinarius	s__Cortinarius_sp
UDB004084	k__Fungi	p__Basidiomycota	c__Agaricomycetes	o__Agaricales	f__Cortinariaceae	g__Cortinarius	s__Cortinarius_sp
UDB004046	k__Fungi	p__Basidiomycota	c__Agaricomycetes	o__Agaricales	f__Cortinariaceae	g__Cortinarius	s__Cortinarius_sp
UDB004037	k__Fungi	p__Basidiomycota	c__Agaricomycetes	o__Agaricales	f__Hydnangiaceae	g__Laccaria	s__Laccaria_sp
UDB004086	k__Fungi	p__Basidiomycota	c__Agaricomycetes	o__Agaricales	f__Hydnangiaceae	g__Laccaria	s__Laccaria_sp
UDB004074	k__Fungi	p__Basidiomycota	c__Agaricomycetes	o__Thelephorales	f__Thelephoraceae	g__Tomentella	s__Tomentella_sp
UDB004272	k__Fungi	p__Basidiomycota	c__Agaricomycetes	o__Thelephorales	f__Thelephoraceae	g__Tomentella	s__Tomentella_sp
UDB004283	k__Fungi	p__Basidiomycota	c__Agaricomycetes	o__Cantharellales	f__Clavulinaceae	g__Clavulina	s__Clavulina_sp
UDB004284	k__Fungi	p__Basidiomycota	c__Agaricomycetes	o__Russulales	f__Russulaceae	g__Lactarius	s__Lactarius_sp
UDB002569	k__Fungi	p__Basidiomycota	c__Agaricomycetes	o__Agaricales	f__Strophariaceae	g__Hebeloma	s__Hebeloma_sp
UDB002585	k__Fungi	p__Basidiomycota	c__Agaricomycetes	o__Russulales	f__Russulaceae	g__Lactarius	s__Lactarius_sp
UDB002625	k__Fungi	p__Basidiomycota	c__Agaricomycetes	o__Thelephorales	f__Thelephoraceae	g__Tomentella	s__Tomentella_sp
UDB002558	k__Fungi	p__Basidiomycota	c__Agaricomycetes	o__Agaricales	f__Cortinariaceae	g__Cortinarius	s__Cortinarius_sp
UDB002616	k__Fungi	p__Basidiomycota	c__Agaricomycetes	o__Thelephorales	f__Thelephoraceae	g__Tomentella	s__Tomentella_sp
GU136203	k__Fungi	p__Basidiomycota	c__Agaricomycetes	o__Agaricales	f__Agaricaceae	g__Leucoagaricus	s__Leucoagaricus_sp
GU136202	k__Fungi	p__Basidiomycota	c__Agaricomycetes	o__Agaricales	f__Agaricaceae	g__Leucoagaricus	s__Leucoagaricus_pardalotus
GU136201	k__Fungi	p__Basidiomycota	c__Agaricomycetes	o__Agaricales	f__Agaricaceae	g__Leucoagaricus	s__Leucoagaricus_pyrrhulus
GU136199	k__Fungi	p__Basidiomycota	c__Agaricomycetes	o__Agaricales	f__Agaricaceae	g__Leucoagaricus	s__Leucoagaricus_pyrrhophaeus
GU136198	k__Fungi	p__Basidiomycota	c__Agaricomycetes	o__Agaricales	f__Agaricaceae	g__Leucoagaricus	s__Leucoagaricus_georginae
GU136196	k__Fungi	p__Basidiomycota	c__Agaricomycetes	o__Agaricales	f__Agaricaceae	g__Leucoagaricus	s__Leucoagaricus_cupresseus
GU136195	k__Fungi	p__Basidiomycota	c__Agaricomycetes	o__Agaricales	f__Agaricaceae	g__Leucoagaricus	s__Leucoagaricus_cupresseus
GU136191	k__Fungi	p__Basidiomycota	c__Agaricomycetes	o__Agaricales	f__Agaricaceae	g__Leucoagaricus	s__Leucoagaricus_cupresseus
GU136189	k__Fungi	p__Basidiomycota	c__Agaricomycetes	o__Agaricales	f__Agaricaceae	g__Lepiota	s__Lepiota_fuliginescens
GU136188	k__Fungi	p__Basidiomycota	c__Agaricomycetes	o__Agaricales	f__Agaricaceae	g__Lepiota	s__Lepiota_fuliginescens
GU136185	k__Fungi	p__Basidiomycota	c__Agaricomycetes	o__Agaricales	f__Agaricaceae	g__Lepiota	s__Lepiota_fuliginescens
GU136183	k__Fungi	p__Basidiomycota	c__Agaricomycetes	o__Agaricales	f__Agaricaceae	g__Lepiota	s__Lepiota_fuliginescens
GU136182	k__Fungi	p__Basidiomycota	c__Agaricomycetes	o__Agaricales	f__Agaricaceae	g__Leucoagaricus	s__Leucoagaricus_sp
GU136181	k__Fungi	p__Basidiomycota	c__Agaricomycetes	o__Agaricales	f__Agaricaceae	g__Leucoagaricus	s__Leucoagaricus_dyscritus
GU136179	k__Fungi	p__Basidiomycota	c__Agaricomycetes	o__Agaricales	f__Agaricaceae	g__Leucoagaricus	s__Leucoagaricus_erythrophaeus
GU136177	k__Fungi	p__Basidiomycota	c__Agaricomycetes	o__Agaricales	f__Agaricaceae	g__Leucoagaricus	s__Leucoagaricus_erythrophaeus
GU136176	k__Fungi	p__Basidiomycota	c__Agaricomycetes	o__Agaricales	f__Agaricaceae	g__Leucoagaricus	s__Leucoagaricus_flammeotinctoides
GU136171	k__Fungi	p__Basidiomycota	c__Agaricomycetes	o__Agaricales	f__Agaricaceae	g__Lepiota	s__Lepiota_flammeotincta
GU136170	k__Fungi	p__Basidiomycota	c__Agaricomycetes	o__Agaricales	f__Agaricaceae	g__Lepiota	s__Lepiota_flammeotincta
GU136169	k__Fungi	p__Basidiomycota	c__Agaricomycetes	o__Agaricales	f__Agaricaceae	g__Lepiota	s__Lepiota_flammeotincta
GU136163	k__Fungi	p__Basidiomycota	c__Agaricomycetes	o__Agaricales	f__Agaricaceae	g__Lepiota	s__Lepiota_flammeotincta
GU327531	k__Fungi	p__Ascomycota	c__Eurotiomycetes	o__Eurotiales	f__Trichocomaceae	g__Neosartorya	s__Neosartorya_sp
GU256214	k__Fungi	p__Basidiomycota	c__Agaricomycetes	o__Agaricales	f__Mycenaceae	g__Mycena	s__Mycena_sp
GU256211	k__Fungi	p__Basidiomycota	c__Agaricomycetes	o__Agaricales	f__Entolomataceae	g__Entoloma	s__Entoloma_sp
GU256206	k__Fungi	p__Basidiomycota	c__Agaricomycetes	o__Agaricales	f__Amanitaceae	g__Amanita	s__Amanita_sp
GU256205	k__Fungi	p__Basidiomycota	c__Agaricomycetes	o__Boletales	f__Diplocystidiaceae	g__Astraeus	s__Astraeus_telleriae
GU256204	k__Fungi	p__Basidiomycota	c__Agaricomycetes	o__Boletales	f__Sclerodermataceae	g__Scleroderma	s__Scleroderma_verrucosum
GU256203	k__Fungi	p__Basidiomycota	c__Agaricomycetes	o__Agaricales	f__Cortinariaceae	g__Cortinarius	s__Cortinarius_sp
GU256201	k__Fungi	p__Basidiomycota	c__Agaricomycetes	o__Agaricales	f__Cortinariaceae	g__Cortinarius	s__Cortinarius_sp
GU256200	k__Fungi	p__Basidiomycota	c__Agaricomycetes	o__Agaricales	f__Cortinariaceae	g__Cortinarius	s__Cortinarius_sp
GU256198	k__Fungi	p__Basidiomycota	c__Agaricomycetes	o__Agaricales	f__Inocybaceae	g__Inocybe	s__Inocybe_sp
GU256191	k__Fungi	p__Basidiomycota	c__Agaricomycetes	o__Russulales	f__Russulaceae	g__Lactarius	s__Lactarius_chrysorrheus
AB540581	k__Fungi	p__Basidiomycota	c__Agaricomycetes	o__Polyporales	f__Fomitopsidaceae	g__Fomitopsis	s__Fomitopsis_sp
GU256765	k__Fungi	p__Ascomycota	c__Saccharomycetes	o__Saccharomycetales	f__Debaryomycetaceae	g__Millerozyma	s__Millerozyma_farinosa
GU256764	k__Fungi	p__Basidiomycota	c__Agaricomycetes	o__Polyporales	f__Ganodermataceae	g__Ganoderma	s__Ganoderma_applanatum
GU256759	k__Fungi	p__Ascomycota	c__Eurotiomycetes	o__Eurotiales	f__Trichocomaceae	g__Aspergillus	s__Aspergillus_terreus
GU256757	k__Fungi	p__Zygomycota	c__Mucoromycotina_cls_Incertae_sedis	o__Mucorales	f__Rhizopodaceae	g__Rhizopus	s__Rhizopus_arrhizus
GU256755	k__Fungi	p__Ascomycota	c__Saccharomycetes	o__Saccharomycetales	f__Saccharomycetaceae	g__Kluyveromyces	s__Kluyveromyces_marxianus
GU256751	k__Fungi	p__Basidiomycota	c__Agaricomycetes	o__Polyporales	f__Phanerochaetaceae	g__Phanerochaete	s__Phanerochaete_chrysosporium
GU256750	k__Fungi	p__Ascomycota	c__Eurotiomycetes	o__Eurotiales	f__Trichocomaceae	g__Aspergillus	s__Aspergillus_niger
GU256745	k__Fungi	p__Ascomycota	c__Saccharomycetes	o__Saccharomycetales	f__Debaryomycetaceae	g__Scheffersomyces	s__Scheffersomyces_stipitis
GU066723	k__Fungi	p__Ascomycota	c__Dothideomycetes	o__Botryosphaeriales	f__Botryosphaeriaceae	g__Guignardia	s__Guignardia_sp
GU066720	k__Fungi	p__Ascomycota	c__Dothideomycetes	o__Botryosphaeriales	f__Botryosphaeriaceae	g__Guignardia	s__Guignardia_sp
GU066719	k__Fungi	p__Ascomycota	c__Dothideomycetes	o__Botryosphaeriales	f__Botryosphaeriaceae	g__Guignardia	s__Guignardia_camelliae
GU066717	k__Fungi	p__Ascomycota	c__Sordariomycetes	o__Diaporthales	f__Cryphonectriaceae	g__Amphilogia	s__Amphilogia_sp
GU066684	k__Fungi	p__Ascomycota	c__Sordariomycetes	o__Xylariales	f__Xylariaceae	g__Hypoxylon	s__Hypoxylon_investiens
GU066674	k__Fungi	p__Ascomycota	c__Sordariomycetes	o__Sordariomycetidae_ord_Incertae_sedis	f__Glomerellaceae	g__Colletotrichum	s__Colletotrichum_sp
GU066632	k__Fungi	p__Ascomycota	c__Sordariomycetes	o__Diaporthales	f__Diaporthaceae	g__Phomopsis	s__Phomopsis_sp
GU066625	k__Fungi	p__Ascomycota	c__Sordariomycetes	o__Sordariomycetidae_ord_Incertae_sedis	f__Glomerellaceae	g__Glomerella	s__Glomerella_sp
GU066621	k__Fungi	p__Ascomycota	c__Sordariomycetes	o__Diaporthales	f__Diaporthaceae	g__Phomopsis	s__Phomopsis_sp
GU256981	k__Fungi	p__Basidiomycota	c__Agaricomycetes	o__Agaricales	f__Omphalotaceae	g__Gymnopus	s__Gymnopus_sp
GU256969	k__Fungi	p__Basidiomycota	c__Agaricomycetes	o__Agaricales	f__Mycenaceae	g__Mycena	s__Mycena_sp
GU256964	k__Fungi	p__Basidiomycota	c__Agaricomycetes	o__Atheliales	f__Atheliaceae	g__Athelopsis	s__Athelopsis_sp
GQ503643	k__Fungi	p__Basidiomycota	c__Agaricomycetes	o__Agaricales	f__Pleurotaceae	g__Pleurotus	s__Pleurotus_nebrodensis
GQ268692	k__Fungi	p__Basidiomycota	c__Agaricomycetes	o__Agaricales	f__Mycenaceae	g__Mycena	s__Mycena_sp
GQ268691	k__Fungi	p__Basidiomycota	c__Agaricomycetes	o__Agaricales	f__Marasmiaceae	g__Hydropus	s__Hydropus_sp
GQ268689	k__Fungi	p__Basidiomycota	c__Agaricomycetes	o__Agaricales	f__Omphalotaceae	g__Gymnopus	s__Gymnopus_sp
GQ268688	k__Fungi	p__Basidiomycota	c__Agaricomycetes	o__Agaricales	f__Mycenaceae	g__Mycena	s__Mycena_sp
GQ268674	k__Fungi	p__Basidiomycota	c__Agaricomycetes	o__Thelephorales	f__Thelephoraceae	g__Tomentella	s__Tomentella_sp
GQ268667	k__Fungi	p__Basidiomycota	c__Agaricomycetes	o__Thelephorales	f__Thelephoraceae	g__Tomentella	s__Tomentella_sp
GQ268659	k__Fungi	p__Basidiomycota	c__Agaricomycetes	o__Polyporales	f__Meruliaceae	g__Phlebia	s__Phlebia_sp
GQ268650	k__Fungi	p__Basidiomycota	c__Agaricomycetes	o__Russulales	f__Russulaceae	g__Russula	s__Russula_sp
GQ268633	k__Fungi	p__Basidiomycota	c__Agaricomycetes	o__Russulales	f__Russulaceae	g__Russula	s__Russula_sp
GQ268631	k__Fungi	p__Basidiomycota	c__Agaricomycetes	o__Polyporales	f__Ganodermataceae	g__Ganoderma	s__Ganoderma_sp
GQ268630	k__Fungi	p__Basidiomycota	c__Agaricomycetes	o__Polyporales	f__Xenasmataceae	g__Xenasmatella	s__Xenasmatella_sp
GQ268623	k__Fungi	p__Basidiomycota	c__Agaricomycetes	o__Polyporales	f__Polyporaceae	g__Tinctoporellus	s__Tinctoporellus_sp
GQ268602	k__Fungi	p__Basidiomycota	c__Agaricomycetes	o__Cantharellales	f__Clavulinaceae	g__Clavulina	s__Clavulina_sp
GQ268592	k__Fungi	p__Basidiomycota	c__Agaricomycetes	o__Cantharellales	f__Clavulinaceae	g__Clavulina	s__Clavulina_sp
GQ268591	k__Fungi	p__Basidiomycota	c__Agaricomycetes	o__Boletales	f__Sclerodermataceae	g__Scleroderma	s__Scleroderma_sp
GQ268557	k__Fungi	p__Ascomycota	c__Eurotiomycetes	o__Eurotiales	f__Elaphomycetaceae	g__Elaphomyces	s__Elaphomyces_sp
GU266274	k__Fungi	p__Ascomycota	c__Sordariomycetes	o__Sordariomycetidae_ord_Incertae_sedis	f__Apiosporaceae	g__Arthrinium	s__Arthrinium_phaeospermum
GU266272	k__Fungi	p__Ascomycota	c__Sordariomycetes	o__Hypocreales	f__Hypocreaceae	g__Trichoderma	s__Trichoderma_lixii
GU270581	k__Fungi	p__Basidiomycota	c__Agaricomycetes	o__Cantharellales	f__Ceratobasidiaceae	g__Thanatephorus	s__Thanatephorus_cucumeris
FJ936168	k__Fungi	p__Basidiomycota	c__Agaricomycetes	o__Agaricales	f__Inocybaceae	g__Inocybe	s__Inocybe_quietiodor
GQ302679	k__Fungi	p__Ascomycota	c__Sordariomycetes	o__Hypocreales	f__Hypocreaceae	g__Trichoderma	s__Trichoderma_sp
GQ302678	k__Fungi	p__Ascomycota	c__Leotiomycetes	o__Helotiales	f__Helotiales_fam_Incertae_sedis	g__Cadophora	s__Cadophora_orchidicola
AB542058	k__Fungi	p__Ascomycota	c__Sordariomycetes	o__Hypocreales	f__Hypocreaceae	g__Trichoderma	s__Trichoderma_polysporum
GU365899	k__Fungi	p__Ascomycota	c__Sordariomycetes	o__Hypocreales	f__Hypocreaceae	g__Trichoderma	s__Trichoderma_virens
GU365898	k__Fungi	p__Ascomycota	c__Sordariomycetes	o__Hypocreales	f__Hypocreaceae	g__Trichoderma	s__Trichoderma_virens
GU365897	k__Fungi	p__Ascomycota	c__Sordariomycetes	o__Hypocreales	f__Hypocreaceae	g__Trichoderma	s__Trichoderma_virens
GU365896	k__Fungi	p__Ascomycota	c__Sordariomycetes	o__Hypocreales	f__Hypocreaceae	g__Trichoderma	s__Trichoderma_virens
GU365895	k__Fungi	p__Ascomycota	c__Sordariomycetes	o__Hypocreales	f__Hypocreaceae	g__Trichoderma	s__Trichoderma_virens
GU365894	k__Fungi	p__Ascomycota	c__Sordariomycetes	o__Hypocreales	f__Hypocreaceae	g__Trichoderma	s__Trichoderma_virens
GU365893	k__Fungi	p__Ascomycota	c__Sordariomycetes	o__Hypocreales	f__Hypocreaceae	g__Trichoderma	s__Trichoderma_virens
GU365892	k__Fungi	p__Ascomycota	c__Sordariomycetes	o__Hypocreales	f__Hypocreaceae	g__Trichoderma	s__Trichoderma_virens
GU365891	k__Fungi	p__Ascomycota	c__Sordariomycetes	o__Hypocreales	f__Hypocreaceae	g__Trichoderma	s__Trichoderma_virens
GU365890	k__Fungi	p__Ascomycota	c__Sordariomycetes	o__Hypocreales	f__Hypocreaceae	g__Trichoderma	s__Trichoderma_virens
GU365889	k__Fungi	p__Ascomycota	c__Sordariomycetes	o__Hypocreales	f__Hypocreaceae	g__Trichoderma	s__Trichoderma_longibrachiatum
GU365888	k__Fungi	p__Ascomycota	c__Sordariomycetes	o__Hypocreales	f__Hypocreaceae	g__Trichoderma	s__Trichoderma_longibrachiatum
GU365887	k__Fungi	p__Ascomycota	c__Sordariomycetes	o__Hypocreales	f__Hypocreaceae	g__Trichoderma	s__Trichoderma_longibrachiatum
GU365886	k__Fungi	p__Ascomycota	c__Sordariomycetes	o__Hypocreales	f__Hypocreaceae	g__Trichoderma	s__Trichoderma_longibrachiatum
GU322029	k__Fungi	p__Ascomycota	c__Sordariomycetes	o__Hypocreales	f__Hypocreaceae	g__Trichoderma	s__Trichoderma_virens
GU322028	k__Fungi	p__Ascomycota	c__Sordariomycetes	o__Hypocreales	f__Hypocreaceae	g__Trichoderma	s__Trichoderma_asperellum
GU322027	k__Fungi	p__Ascomycota	c__Sordariomycetes	o__Hypocreales	f__Hypocreaceae	g__Trichoderma	s__Trichoderma_aureoviride
GU322025	k__Fungi	p__Ascomycota	c__Sordariomycetes	o__Hypocreales	f__Hypocreaceae	g__Trichoderma	s__Trichoderma_virens
GU322024	k__Fungi	p__Ascomycota	c__Sordariomycetes	o__Hypocreales	f__Hypocreaceae	g__Trichoderma	s__Trichoderma_virens
GU233376	k__Fungi	p__Basidiomycota	c__Agaricomycetes	o__Agaricales	f__Cortinariaceae	g__Cortinarius	s__Cortinarius_sp
GU233375	k__Fungi	p__Basidiomycota	c__Agaricomycetes	o__Agaricales	f__Cortinariaceae	g__Cortinarius	s__Cortinarius_papaver
GU233373	k__Fungi	p__Basidiomycota	c__Agaricomycetes	o__Agaricales	f__Cortinariaceae	g__Cortinarius	s__Cortinarius_sinapicolor
GU233372	k__Fungi	p__Basidiomycota	c__Agaricomycetes	o__Agaricales	f__Cortinariaceae	g__Cortinarius	s__Cortinarius_melimyxa
GU233371	k__Fungi	p__Basidiomycota	c__Agaricomycetes	o__Agaricales	f__Cortinariaceae	g__Cortinarius	s__Cortinarius_picoides
GU233370	k__Fungi	p__Basidiomycota	c__Agaricomycetes	o__Agaricales	f__Cortinariaceae	g__Cortinarius	s__Cortinarius_austrocyanites
GU233369	k__Fungi	p__Basidiomycota	c__Agaricomycetes	o__Agaricales	f__Cortinariaceae	g__Cortinarius	s__Cortinarius_sp
GU233368	k__Fungi	p__Basidiomycota	c__Agaricomycetes	o__Agaricales	f__Cortinariaceae	g__Cortinarius	s__Cortinarius_sp
GU233366	k__Fungi	p__Basidiomycota	c__Agaricomycetes	o__Agaricales	f__Hygrophoraceae	g__Camarophyllus	s__Camarophyllus_sp
GU233365	k__Fungi	p__Basidiomycota	c__Agaricomycetes	o__Agaricales	f__Inocybaceae	g__Inocybe	s__Inocybe_scabriuscula
GU233364	k__Fungi	p__Basidiomycota	c__Agaricomycetes	o__Agaricales	f__Hygrophoraceae	g__Camarophyllus	s__Camarophyllus_sp
GU233363	k__Fungi	p__Basidiomycota	c__Agaricomycetes	o__Agaricales	f__Hygrophoraceae	g__Camarophyllus	s__Camarophyllus_impurus
GU233359	k__Fungi	p__Basidiomycota	c__Agaricomycetes	o__Agaricales	f__Cortinariaceae	g__Cortinarius	s__Cortinarius_sp
GU233358	k__Fungi	p__Basidiomycota	c__Agaricomycetes	o__Agaricales	f__Hygrophoraceae	g__Camarophyllus	s__Camarophyllus_sp
GU233357	k__Fungi	p__Basidiomycota	c__Agaricomycetes	o__Agaricales	f__Cortinariaceae	g__Cortinarius	s__Cortinarius_vitreopileatus
GU233355	k__Fungi	p__Basidiomycota	c__Agaricomycetes	o__Agaricales	f__Inocybaceae	g__Inocybe	s__Inocybe_umbrosa
GU233353	k__Fungi	p__Basidiomycota	c__Agaricomycetes	o__Agaricales	f__Cortinariaceae	g__Cortinarius	s__Cortinarius_viscilaetus
GU233352	k__Fungi	p__Basidiomycota	c__Agaricomycetes	o__Agaricales	f__Cortinariaceae	g__Cortinarius	s__Cortinarius_rattinus
GU233350	k__Fungi	p__Basidiomycota	c__Agaricomycetes	o__Agaricales	f__Cortinariaceae	g__Cortinarius	s__Cortinarius_anauensis
GU233347	k__Fungi	p__Basidiomycota	c__Agaricomycetes	o__Agaricales	f__Cortinariaceae	g__Cortinarius	s__Cortinarius_papaver
GU233345	k__Fungi	p__Basidiomycota	c__Agaricomycetes	o__Agaricales	f__Cortinariaceae	g__Cortinarius	s__Cortinarius_persicanus
GU233344	k__Fungi	p__Basidiomycota	c__Agaricomycetes	o__Agaricales	f__Cortinariaceae	g__Cortinarius	s__Cortinarius_naphthalinus
GU233343	k__Fungi	p__Basidiomycota	c__Agaricomycetes	o__Agaricales	f__Cortinariaceae	g__Cortinarius	s__Cortinarius_carbonellus
GU233341	k__Fungi	p__Basidiomycota	c__Agaricomycetes	o__Agaricales	f__Cortinariaceae	g__Cortinarius	s__Cortinarius_perelegans
GU233340	k__Fungi	p__Basidiomycota	c__Agaricomycetes	o__Agaricales	f__Cortinariaceae	g__Cortinarius	s__Cortinarius_dysodes
GU233339	k__Fungi	p__Basidiomycota	c__Agaricomycetes	o__Agaricales	f__Cortinariaceae	g__Cortinarius	s__Cortinarius_chrysma
GU233338	k__Fungi	p__Basidiomycota	c__Agaricomycetes	o__Agaricales	f__Cortinariaceae	g__Cortinarius	s__Cortinarius_exlugubris
GU233337	k__Fungi	p__Basidiomycota	c__Agaricomycetes	o__Agaricales	f__Cortinariaceae	g__Cortinarius	s__Cortinarius_saturniorum
GU233335	k__Fungi	p__Basidiomycota	c__Agaricomycetes	o__Agaricales	f__Cortinariaceae	g__Cortinarius	s__Cortinarius_viscostriatus
GU233333	k__Fungi	p__Basidiomycota	c__Agaricomycetes	o__Agaricales	f__Cortinariaceae	g__Cortinarius	s__Cortinarius_aegrotus
GU233332	k__Fungi	p__Basidiomycota	c__Agaricomycetes	o__Agaricales	f__Cortinariaceae	g__Cortinarius	s__Cortinarius_castaneiceps
GU233331	k__Fungi	p__Basidiomycota	c__Agaricomycetes	o__Agaricales	f__Cortinariaceae	g__Cortinarius	s__Cortinarius_porphyrophaeus
GU233330	k__Fungi	p__Basidiomycota	c__Agaricomycetes	o__Agaricales	f__Cortinariaceae	g__Cortinarius	s__Cortinarius_marmoratus
GU233329	k__Fungi	p__Basidiomycota	c__Agaricomycetes	o__Agaricales	f__Cortinariaceae	g__Cortinarius	s__Cortinarius_aerugineoconicus
GU233328	k__Fungi	p__Basidiomycota	c__Agaricomycetes	o__Agaricales	f__Hygrophoraceae	g__Camarophyllus	s__Camarophyllus_griseorufescens
GU233325	k__Fungi	p__Basidiomycota	c__Agaricomycetes	o__Agaricales	f__Cortinariaceae	g__Cortinarius	s__Cortinarius_sp
GU233320	k__Fungi	p__Basidiomycota	c__Agaricomycetes	o__Agaricales	f__Cortinariaceae	g__Cortinarius	s__Cortinarius_sp
GU233319	k__Fungi	p__Basidiomycota	c__Agaricomycetes	o__Agaricales	f__Cortinariaceae	g__Dermocybe	s__Dermocybe_splendida
FJ493191	k__Fungi	p__Ascomycota	c__Dothideomycetes	o__Capnodiales	f__Mycosphaerellaceae	g__Phaeophleospora	s__Phaeophleospora_eugeniicola
FJ493190	k__Fungi	p__Ascomycota	c__Dothideomycetes	o__Capnodiales	f__Mycosphaerellaceae	g__Phaeophleospora	s__Phaeophleospora_eugeniicola
EU040242	k__Fungi	p__Ascomycota	c__Dothideomycetes	o__Capnodiales	f__Mycosphaerellaceae	g__Cercospora	s__Cercospora_ligustrina
EU019300	k__Fungi	p__Ascomycota	c__Leotiomycetes	o__Helotiales	f__Helotiales_fam_Incertae_sedis	g__Trimmatostroma	s__Trimmatostroma_salicis
EU019299	k__Fungi	p__Ascomycota	c__Leotiomycetes	o__Helotiales	f__Helotiales_fam_Incertae_sedis	g__Trimmatostroma	s__Trimmatostroma_betulinum
EU009457	k__Fungi	p__Ascomycota	c__Dothideomycetes	o__Capnodiales	f__Davidiellaceae	g__Graphiopsis	s__Graphiopsis_chlorocephala
EU009456	k__Fungi	p__Ascomycota	c__Dothideomycetes	o__Capnodiales	f__Davidiellaceae	g__Graphiopsis	s__Graphiopsis_chlorocephala
DQ923537	k__Fungi	p__Ascomycota	c__Sordariomycetes	o__Diaporthales	f__Valsaceae	g__Cytospora	s__Cytospora_diatrypelloidea
DQ923532	k__Fungi	p__Ascomycota	c__Sordariomycetes	o__Diaporthales	f__Diaporthales_fam_Incertae_sedis	g__Harknessia	s__Harknessia_rhabdosphaera
DQ923531	k__Fungi	p__Ascomycota	c__Dothideomycetes	o__Pleosporales	f__Pleosporales_fam_Incertae_sedis	g__Fusculina	s__Fusculina_eucalypti
GQ338426	k__Fungi	p__Ascomycota	c__Lecanoromycetes	o__Teloschistales	f__Teloschistaceae	g__Flavoplaca	s__Flavoplaca_flavocitrina
GQ338424	k__Fungi	p__Ascomycota	c__Lecanoromycetes	o__Teloschistales	f__Teloschistaceae	g__Caloplaca	s__Caloplaca_austrocitrina
GU327643	k__Fungi	p__Basidiomycota	c__Agaricomycetes	o__Agaricales	f__Agaricaceae	g__Agaricus	s__Agaricus_sp
GU327634	k__Fungi	p__Basidiomycota	c__Agaricomycetes	o__Agaricales	f__Psathyrellaceae	g__Coprinopsis	s__Coprinopsis_cinerea
GU327629	k__Fungi	p__Basidiomycota	c__Ustilaginomycetes	o__Ustilaginales	f__Anthracoideaceae	g__Farysia	s__Farysia_itapuensis
GU327627	k__Fungi	p__Ascomycota	c__Saccharomycetes	o__Saccharomycetales	f__Saccharomycetales_fam_Incertae_sedis	g__Candida	s__Candida_olivae
GU256226	k__Fungi	p__Basidiomycota	c__Agaricomycetes	o__Agaricales	f__Omphalotaceae	g__Gymnopus	s__Gymnopus_dryophilus
GU086404	k__Fungi	p__Ascomycota	c__Sordariomycetes	o__Diaporthales	f__Diaporthaceae	g__Phomopsis	s__Phomopsis_sp
GU139790	k__Fungi	p__Basidiomycota	c__Agaricomycetes	o__Agaricales	f__Agaricaceae	g__Leucoagaricus	s__Leucoagaricus_hesperius
GU139789	k__Fungi	p__Basidiomycota	c__Agaricomycetes	o__Agaricales	f__Agaricaceae	g__Leucoagaricus	s__Leucoagaricus_hesperius
GU139788	k__Fungi	p__Basidiomycota	c__Agaricomycetes	o__Agaricales	f__Agaricaceae	g__Leucoagaricus	s__Leucoagaricus_hesperius
GU139787	k__Fungi	p__Basidiomycota	c__Agaricomycetes	o__Agaricales	f__Agaricaceae	g__Leucoagaricus	s__Leucoagaricus_cupresseus
GQ383696	k__Fungi	p__Basidiomycota	c__Agaricomycetes	o__Agaricales	f__Lyophyllaceae	g__Termitomyces	s__Termitomyces_sp
GQ383695	k__Fungi	p__Basidiomycota	c__Agaricomycetes	o__Agaricales	f__Lyophyllaceae	g__Termitomyces	s__Termitomyces_sp
GQ383694	k__Fungi	p__Basidiomycota	c__Agaricomycetes	o__Agaricales	f__Lyophyllaceae	g__Termitomyces	s__Termitomyces_sp
GQ383693	k__Fungi	p__Basidiomycota	c__Agaricomycetes	o__Agaricales	f__Lyophyllaceae	g__Termitomyces	s__Termitomyces_sp
GQ383691	k__Fungi	p__Basidiomycota	c__Agaricomycetes	o__Agaricales	f__Lyophyllaceae	g__Termitomyces	s__Termitomyces_sp
GQ383689	k__Fungi	p__Basidiomycota	c__Agaricomycetes	o__Agaricales	f__Lyophyllaceae	g__Termitomyces	s__Termitomyces_sp
GQ383688	k__Fungi	p__Basidiomycota	c__Agaricomycetes	o__Agaricales	f__Lyophyllaceae	g__Termitomyces	s__Termitomyces_sp
GQ383687	k__Fungi	p__Basidiomycota	c__Agaricomycetes	o__Agaricales	f__Lyophyllaceae	g__Termitomyces	s__Termitomyces_sp
GQ383685	k__Fungi	p__Basidiomycota	c__Agaricomycetes	o__Agaricales	f__Lyophyllaceae	g__Termitomyces	s__Termitomyces_sp
GQ383684	k__Fungi	p__Basidiomycota	c__Agaricomycetes	o__Agaricales	f__Lyophyllaceae	g__Termitomyces	s__Termitomyces_sp
GQ383683	k__Fungi	p__Basidiomycota	c__Agaricomycetes	o__Agaricales	f__Lyophyllaceae	g__Termitomyces	s__Termitomyces_sp
GQ383682	k__Fungi	p__Basidiomycota	c__Agaricomycetes	o__Agaricales	f__Lyophyllaceae	g__Termitomyces	s__Termitomyces_sp
GQ383681	k__Fungi	p__Basidiomycota	c__Agaricomycetes	o__Agaricales	f__Lyophyllaceae	g__Termitomyces	s__Termitomyces_sp
GQ383679	k__Fungi	p__Basidiomycota	c__Agaricomycetes	o__Agaricales	f__Lyophyllaceae	g__Termitomyces	s__Termitomyces_sp
GQ383678	k__Fungi	p__Basidiomycota	c__Agaricomycetes	o__Agaricales	f__Lyophyllaceae	g__Termitomyces	s__Termitomyces_sp
GQ383677	k__Fungi	p__Basidiomycota	c__Agaricomycetes	o__Agaricales	f__Lyophyllaceae	g__Termitomyces	s__Termitomyces_sp
GQ383676	k__Fungi	p__Basidiomycota	c__Agaricomycetes	o__Agaricales	f__Lyophyllaceae	g__Termitomyces	s__Termitomyces_sp
GQ383675	k__Fungi	p__Basidiomycota	c__Agaricomycetes	o__Agaricales	f__Lyophyllaceae	g__Termitomyces	s__Termitomyces_sp
GQ502284	k__Fungi	p__Zygomycota	c__Mucoromycotina_cls_Incertae_sedis	o__Mucorales	f__Rhizopodaceae	g__Rhizopus	s__Rhizopus_microsporus
GQ502283	k__Fungi	p__Zygomycota	c__Mucoromycotina_cls_Incertae_sedis	o__Mucorales	f__Rhizopodaceae	g__Rhizopus	s__Rhizopus_microsporus
GQ502279	k__Fungi	p__Zygomycota	c__Mucoromycotina_cls_Incertae_sedis	o__Mucorales	f__Rhizopodaceae	g__Rhizopus	s__Rhizopus_microsporus
GU244511	k__Fungi	p__Ascomycota	c__Sordariomycetes	o__Xylariales	f__Amphisphaeriaceae	g__Seimatosporium	s__Seimatosporium_sp
GU134898	k__Fungi	p__Ascomycota	c__Eurotiomycetes	o__Eurotiales	f__Trichocomaceae	g__Penicillium	s__Penicillium_camemberti
GU220382	k__Fungi	p__Ascomycota	c__Sordariomycetes	o__Magnaporthales	f__Magnaporthaceae	g__Mycoleptodiscus	s__Mycoleptodiscus_indicus
GU220377	k__Fungi	p__Basidiomycota	c__Agaricomycetes	o__Boletales	f__Suillaceae	g__Suillus	s__Suillus_spraguei
GU220373	k__Fungi	p__Basidiomycota	c__Agaricomycetes	o__Agaricales	f__Amanitaceae	g__Amanita	s__Amanita_sp
GU207242	k__Fungi	p__Ascomycota	c__Lecanoromycetes	o__Lecanorales	f__Cladoniaceae	g__Cladonia	s__Cladonia_petrophila
GU207241	k__Fungi	p__Ascomycota	c__Lecanoromycetes	o__Lecanorales	f__Cladoniaceae	g__Cladonia	s__Cladonia_petrophila
GU207240	k__Fungi	p__Ascomycota	c__Lecanoromycetes	o__Lecanorales	f__Cladoniaceae	g__Cladonia	s__Cladonia_petrophila
GU207239	k__Fungi	p__Ascomycota	c__Lecanoromycetes	o__Lecanorales	f__Cladoniaceae	g__Cladonia	s__Cladonia_petrophila
GU207238	k__Fungi	p__Ascomycota	c__Lecanoromycetes	o__Lecanorales	f__Cladoniaceae	g__Cladonia	s__Cladonia_petrophila
GU207237	k__Fungi	p__Ascomycota	c__Lecanoromycetes	o__Lecanorales	f__Cladoniaceae	g__Cladonia	s__Cladonia_petrophila
GU207233	k__Fungi	p__Ascomycota	c__Lecanoromycetes	o__Lecanorales	f__Cladoniaceae	g__Cladonia	s__Cladonia_petrophila
GU207229	k__Fungi	p__Ascomycota	c__Lecanoromycetes	o__Lecanorales	f__Cladoniaceae	g__Cladonia	s__Cladonia_caespiticia
GU207227	k__Fungi	p__Ascomycota	c__Lecanoromycetes	o__Lecanorales	f__Cladoniaceae	g__Cladonia	s__Cladonia_apodocarpa
GQ497893	k__Fungi	p__Basidiomycota	c__Exobasidiomycetes	o__Tilletiales	f__Tilletiaceae	g__Tilletia	s__Tilletia_challinorae
GU123601	k__Fungi	p__Basidiomycota	c__Agaricomycetes	o__Boletales	f__Rhizopogonaceae	g__Rhizopogon	s__Rhizopogon_roseolus
FJ986607	k__Fungi	p__Ascomycota	c__Sordariomycetes	o__Hypocreales	f__Hypocreaceae	g__Trichoderma	s__Trichoderma_longibrachiatum
FJ986606	k__Fungi	p__Ascomycota	c__Sordariomycetes	o__Hypocreales	f__Hypocreaceae	g__Trichoderma	s__Trichoderma_citrinoviride
FJ986602	k__Fungi	p__Ascomycota	c__Eurotiomycetes	o__Eurotiales	f__Trichocomaceae	g__Aspergillus	s__Aspergillus_fumigatus
GU062885	k__Fungi	p__Ascomycota	c__Saccharomycetes	o__Saccharomycetales	f__Saccharomycetales_fam_Incertae_sedis	g__Candida	s__Candida_sp
FJ859347	k__Fungi	p__Ascomycota	c__Pezizomycetes	o__Pezizales	f__Discinaceae	g__Gyromitra	s__Gyromitra_infula
FJ859346	k__Fungi	p__Ascomycota	c__Pezizomycetes	o__Pezizales	f__Helvellaceae	g__Helvella	s__Helvella_sp
FJ859343	k__Fungi	p__Ascomycota	c__Pezizomycetes	o__Pezizales	f__Helvellaceae	g__Helvella	s__Helvella_albella
FJ859342	k__Fungi	p__Ascomycota	c__Pezizomycetes	o__Pezizales	f__Helvellaceae	g__Helvella	s__Helvella_albella
FJ859341	k__Fungi	p__Ascomycota	c__Pezizomycetes	o__Pezizales	f__Helvellaceae	g__Helvella	s__Helvella_elastica
FJ859340	k__Fungi	p__Ascomycota	c__Pezizomycetes	o__Pezizales	f__Helvellaceae	g__Helvella	s__Helvella_elastica
FJ859339	k__Fungi	p__Ascomycota	c__Pezizomycetes	o__Pezizales	f__Helvellaceae	g__Helvella	s__Helvella_atra
FJ859337	k__Fungi	p__Ascomycota	c__Pezizomycetes	o__Pezizales	f__Helvellaceae	g__Helvella	s__Helvella_sp
FJ859336	k__Fungi	p__Ascomycota	c__Pezizomycetes	o__Pezizales	f__Helvellaceae	g__Helvella	s__Helvella_sp
FJ859335	k__Fungi	p__Ascomycota	c__Pezizomycetes	o__Pezizales	f__Helvellaceae	g__Helvella	s__Helvella_sp
GU078645	k__Fungi	p__Ascomycota	c__Pezizomycetes	o__Pezizales	f__Ascobolaceae	g__Ascobolus	s__Ascobolus_sp
GU133329	k__Fungi	p__Ascomycota	c__Saccharomycetes	o__Saccharomycetales	f__Saccharomycetaceae	g__Kluyveromyces	s__Kluyveromyces_sp
GQ852837	k__Fungi	p__Ascomycota	c__Dothideomycetes	o__Capnodiales	f__Mycosphaerellaceae	g__Mycosphaerella	s__Mycosphaerella_suttonii
GQ857644	k__Fungi	p__Neocallimastigomycota	c__Neocallimastigomycetes	o__Neocallimastigales	f__Neocallimastigaceae	g__Orpinomyces	s__Orpinomyces_sp
GQ857639	k__Fungi	p__Neocallimastigomycota	c__Neocallimastigomycetes	o__Neocallimastigales	f__Neocallimastigaceae	g__Orpinomyces	s__Orpinomyces_sp
GQ857629	k__Fungi	p__Neocallimastigomycota	c__Neocallimastigomycetes	o__Neocallimastigales	f__Neocallimastigaceae	g__Piromyces	s__Piromyces_sp
GQ857628	k__Fungi	p__Neocallimastigomycota	c__Neocallimastigomycetes	o__Neocallimastigales	f__Neocallimastigaceae	g__Piromyces	s__Piromyces_sp
GU072988	k__Fungi	p__Ascomycota	c__Eurotiomycetes	o__Chaetothyriales	f__Herpotrichiellaceae	g__Rhinocladiella	s__Rhinocladiella_sp
GU080235	k__Fungi	p__Basidiomycota	c__Agaricomycetes	o__Polyporales	f__Phanerochaetaceae	g__Ceriporiopsis	s__Ceriporiopsis_resinascens
GU055306	k__Fungi	p__Ascomycota	c__Sordariomycetes	o__Hypocreales	f__Hypocreaceae	g__Trichoderma	s__Trichoderma_longibrachiatum
GQ982889	k__Fungi	p__Basidiomycota	c__Agaricomycetes	o__Polyporales	f__Fomitopsidaceae	g__Fomitopsis	s__Fomitopsis_sp
GQ982887	k__Fungi	p__Basidiomycota	c__Basidiomycota_cls_Incertae_sedis	o__Basidiomycota_ord_Incertae_sedis	f__Basidiomycota_fam_Incertae_sedis	g__Leiotrametes	s__Leiotrametes_lactinea
GU079496	k__Fungi	p__Basidiomycota	c__Agaricomycetes	o__Agaricales	f__Tricholomataceae	g__Tricholoma	s__Tricholoma_matsutake
FJ824771	k__Fungi	p__Ascomycota	c__Dothideomycetes	o__Botryosphaeriales	f__Botryosphaeriaceae	g__Melanops	s__Melanops_sp
FJ824770	k__Fungi	p__Ascomycota	c__Dothideomycetes	o__Botryosphaeriales	f__Botryosphaeriaceae	g__Botryosphaeria	s__Botryosphaeria_quercuum
FJ824769	k__Fungi	p__Ascomycota	c__Dothideomycetes	o__Botryosphaeriales	f__Botryosphaeriaceae	g__Botryosphaeria	s__Botryosphaeria_quercuum
FJ824768	k__Fungi	p__Ascomycota	c__Dothideomycetes	o__Botryosphaeriales	f__Botryosphaeriaceae	g__Phyllosticta	s__Phyllosticta_sp
FJ824767	k__Fungi	p__Ascomycota	c__Dothideomycetes	o__Botryosphaeriales	f__Botryosphaeriaceae	g__Phyllosticta	s__Phyllosticta_citricarpa
FJ824766	k__Fungi	p__Ascomycota	c__Dothideomycetes	o__Botryosphaeriales	f__Botryosphaeriaceae	g__Phyllosticta	s__Phyllosticta_ampelicida
GU066843	k__Fungi	p__Basidiomycota	c__Agaricomycetes	o__Polyporales	f__Fomitopsidaceae	g__Donkioporia	s__Donkioporia_expansa
GU066841	k__Fungi	p__Basidiomycota	c__Agaricomycetes	o__Hymenochaetales	f__Schizoporaceae	g__Hyphodontia	s__Hyphodontia_radula
GU066839	k__Fungi	p__Basidiomycota	c__Agaricomycetes	o__Hymenochaetales	f__Schizoporaceae	g__Hyphodontia	s__Hyphodontia_sp
GU066837	k__Fungi	p__Basidiomycota	c__Agaricomycetes	o__Boletales	f__Sclerodermataceae	g__Scleroderma	s__Scleroderma_verrucosum
GU066830	k__Fungi	p__Basidiomycota	c__Agaricomycetes	o__Boletales	f__Serpulaceae	g__Serpula	s__Serpula_lacrymans
GU067753	k__Fungi	p__Ascomycota	c__Leotiomycetes	o__Helotiales	f__Helotiales_fam_Incertae_sedis	g__Ascocoryne	s__Ascocoryne_cylichnium
GU067744	k__Fungi	p__Ascomycota	c__Sordariomycetes	o__Hypocreales	f__Hypocreaceae	g__Trichoderma	s__Trichoderma_polysporum
GU067741	k__Fungi	p__Basidiomycota	c__Agaricomycetes	o__Polyporales	f__Polyporaceae	g__Cerrena	s__Cerrena_unicolor
GU062322	k__Fungi	p__Ascomycota	c__Leotiomycetes	o__Helotiales	f__Helotiaceae	g__Neobulgaria	s__Neobulgaria_sp
GU062319	k__Fungi	p__Basidiomycota	c__Agaricomycetes	o__Agaricales	f__Mycenaceae	g__Mycena	s__Mycena_galericulata
GU062317	k__Fungi	p__Ascomycota	c__Sordariomycetes	o__Diaporthales	f__Schizoparmaceae	g__Pilidiella	s__Pilidiella_sp
GU062312	k__Fungi	p__Ascomycota	c__Dothideomycetes	o__Pleosporales	f__Leptosphaeriaceae	g__Coniothyrium	s__Coniothyrium_sp
GU062309	k__Fungi	p__Basidiomycota	c__Agaricomycetes	o__Agaricales	f__Psathyrellaceae	g__Psathyrella	s__Psathyrella_candolleana
GU062307	k__Fungi	p__Basidiomycota	c__Agaricomycetes	o__Agaricales	f__Psathyrellaceae	g__Psathyrella	s__Psathyrella_sp
GU062305	k__Fungi	p__Basidiomycota	c__Agaricomycetes	o__Agaricales	f__Mycenaceae	g__Panellus	s__Panellus_serotinus
GU062303	k__Fungi	p__Ascomycota	c__Sordariomycetes	o__Hypocreales	f__Hypocreaceae	g__Trichoderma	s__Trichoderma_sp
GU062278	k__Fungi	p__Ascomycota	c__Dothideomycetes	o__Pleosporales	f__Pleosporales_fam_Incertae_sedis	g__Leptosphaerulina	s__Leptosphaerulina_sp
GU062275	k__Fungi	p__Ascomycota	c__Leotiomycetes	o__Helotiales	f__Helotiales_fam_Incertae_sedis	g__Cadophora	s__Cadophora_sp
GU062268	k__Fungi	p__Basidiomycota	c__Agaricomycetes	o__Agaricales	f__Psathyrellaceae	g__Coprinellus	s__Coprinellus_disseminatus
GU062266	k__Fungi	p__Basidiomycota	c__Agaricomycetes	o__Polyporales	f__Meruliaceae	g__Merulius	s__Merulius_tremellosus
GU062264	k__Fungi	p__Basidiomycota	c__Agaricomycetes	o__Agaricales	f__Cyphellaceae	g__Chondrostereum	s__Chondrostereum_purpureum
GU062263	k__Fungi	p__Basidiomycota	c__Agaricomycetes	o__Polyporales	f__Fomitopsidaceae	g__Fomitopsis	s__Fomitopsis_pinicola
GU062236	k__Fungi	p__Basidiomycota	c__Agaricomycetes	o__Agaricales	f__Psathyrellaceae	g__Coprinellus	s__Coprinellus_sp
GU062235	k__Fungi	p__Ascomycota	c__Leotiomycetes	o__Helotiales	f__Helotiaceae	g__Neobulgaria	s__Neobulgaria_sp
GU062233	k__Fungi	p__Basidiomycota	c__Agaricomycetes	o__Hymenochaetales	f__Hymenochaetaceae	g__Xanthoporia	s__Xanthoporia_radiata
GU062228	k__Fungi	p__Ascomycota	c__Sordariomycetes	o__Diaporthales	f__Valsaceae	g__Cytospora	s__Cytospora_sp
GU062222	k__Fungi	p__Basidiomycota	c__Agaricomycetes	o__Agaricales	f__Agaricaceae	g__Coprinus	s__Coprinus_sp
GU062220	k__Fungi	p__Ascomycota	c__Leotiomycetes	o__Helotiales	f__Helotiales_fam_Incertae_sedis	g__Ascocoryne	s__Ascocoryne_cylichnium
GU062210	k__Fungi	p__Basidiomycota	c__Agaricomycetes	o__Agaricales	f__Strophariaceae	g__Pholiota	s__Pholiota_alnicola
GU060289	k__Fungi	p__Basidiomycota	c__Agaricomycetes	o__Agaricales	f__Tricholomataceae	g__Tricholoma	s__Tricholoma_terreum
GU060285	k__Fungi	p__Basidiomycota	c__Agaricomycetes	o__Agaricales	f__Tricholomataceae	g__Tricholoma	s__Tricholoma_scalpturatum
GU060284	k__Fungi	p__Basidiomycota	c__Agaricomycetes	o__Agaricales	f__Tricholomataceae	g__Tricholoma	s__Tricholoma_scalpturatum
GU060283	k__Fungi	p__Basidiomycota	c__Agaricomycetes	o__Agaricales	f__Tricholomataceae	g__Tricholoma	s__Tricholoma_scalpturatum
GU060278	k__Fungi	p__Basidiomycota	c__Agaricomycetes	o__Agaricales	f__Tricholomataceae	g__Tricholoma	s__Tricholoma_argyraceum
GU060277	k__Fungi	p__Basidiomycota	c__Agaricomycetes	o__Agaricales	f__Tricholomataceae	g__Tricholoma	s__Tricholoma_argyraceum
GU060274	k__Fungi	p__Basidiomycota	c__Agaricomycetes	o__Agaricales	f__Tricholomataceae	g__Tricholoma	s__Tricholoma_argyraceum
GU060268	k__Fungi	p__Basidiomycota	c__Agaricomycetes	o__Agaricales	f__Tricholomataceae	g__Tricholoma	s__Tricholoma_argyraceum
GU060267	k__Fungi	p__Basidiomycota	c__Agaricomycetes	o__Agaricales	f__Tricholomataceae	g__Tricholoma	s__Tricholoma_argyraceum
GU060266	k__Fungi	p__Basidiomycota	c__Agaricomycetes	o__Agaricales	f__Tricholomataceae	g__Tricholoma	s__Tricholoma_argyraceum
GU060264	k__Fungi	p__Basidiomycota	c__Agaricomycetes	o__Agaricales	f__Tricholomataceae	g__Tricholoma	s__Tricholoma_cingulatum
GU060263	k__Fungi	p__Basidiomycota	c__Agaricomycetes	o__Agaricales	f__Tricholomataceae	g__Tricholoma	s__Tricholoma_cingulatum
GU053606	k__Fungi	p__Ascomycota	c__Eurotiomycetes	o__Chaetothyriales	f__Herpotrichiellaceae	g__Rhinocladiella	s__Rhinocladiella_aquaspersa
GQ906442	k__Fungi	p__Basidiomycota	c__Agaricomycetes	o__Agaricales	f__Cortinariaceae	g__Cortinarius	s__Cortinarius_sp
GQ906441	k__Fungi	p__Basidiomycota	c__Agaricomycetes	o__Agaricales	f__Cortinariaceae	g__Cortinarius	s__Cortinarius_sp
GQ906440	k__Fungi	p__Basidiomycota	c__Agaricomycetes	o__Agaricales	f__Cortinariaceae	g__Cortinarius	s__Cortinarius_sp
GQ906437	k__Fungi	p__Basidiomycota	c__Agaricomycetes	o__Agaricales	f__Cortinariaceae	g__Cortinarius	s__Cortinarius_sp
GQ906434	k__Fungi	p__Basidiomycota	c__Agaricomycetes	o__Agaricales	f__Hydnangiaceae	g__Hydnangium	s__Hydnangium_sp
GQ906433	k__Fungi	p__Basidiomycota	c__Agaricomycetes	o__Agaricales	f__Cortinariaceae	g__Cortinarius	s__Cortinarius_sp
GQ906536	k__Fungi	p__Basidiomycota	c__Agaricomycetes	o__Polyporales	f__Meruliaceae	g__Hypochnicium	s__Hypochnicium_aotearoae
GU055715	k__Fungi	p__Ascomycota	c__Eurotiomycetes	o__Chaetothyriales	f__Herpotrichiellaceae	g__Exophiala	s__Exophiala_sp
GU055714	k__Fungi	p__Ascomycota	c__Eurotiomycetes	o__Chaetothyriales	f__Herpotrichiellaceae	g__Exophiala	s__Exophiala_sp
GU055677	k__Fungi	p__Ascomycota	c__Eurotiomycetes	o__Chaetothyriales	f__Herpotrichiellaceae	g__Exophiala	s__Exophiala_sp
GU055649	k__Fungi	p__Ascomycota	c__Sordariomycetes	o__Sordariomycetidae_ord_Incertae_sedis	f__Apiosporaceae	g__Arthrinium	s__Arthrinium_sp
GU055569	k__Fungi	p__Basidiomycota	c__Agaricomycetes	o__Cantharellales	f__Ceratobasidiaceae	g__Thanatephorus	s__Thanatephorus_sp
GU055556	k__Fungi	p__Basidiomycota	c__Agaricomycetes	o__Cantharellales	f__Cantharellales_fam_Incertae_sedis	g__Minimedusa	s__Minimedusa_sp
GU055543	k__Fungi	p__Basidiomycota	c__Agaricomycetes	o__Cantharellales	f__Cantharellales_fam_Incertae_sedis	g__Minimedusa	s__Minimedusa_sp
GQ292464	k__Fungi	p__Ascomycota	c__Lecanoromycetes	o__Peltigerales	f__Peltigeraceae	g__Peltigera	s__Peltigera_polydactylon
GQ292455	k__Fungi	p__Ascomycota	c__Lecanoromycetes	o__Peltigerales	f__Peltigeraceae	g__Peltigera	s__Peltigera_polydactylon
GU001816	k__Fungi	p__Ascomycota	c__Dothideomycetes	o__Botryosphaeriales	f__Botryosphaeriaceae	g__Phyllosticta	s__Phyllosticta_citriasiana
GQ922543	k__Fungi	p__Ascomycota	c__Sordariomycetes	o__Sordariales	f__Sordariaceae	g__Gelasinospora	s__Gelasinospora_tetrasperma
GQ922532	k__Fungi	p__Ascomycota	c__Sordariomycetes	o__Sordariales	f__Sordariaceae	g__Neurospora	s__Neurospora_pannonica
GQ922531	k__Fungi	p__Ascomycota	c__Sordariomycetes	o__Sordariales	f__Sordariaceae	g__Neurospora	s__Neurospora_africana
GQ922530	k__Fungi	p__Ascomycota	c__Sordariomycetes	o__Sordariales	f__Sordariaceae	g__Neurospora	s__Neurospora_tetrasperma
GQ922527	k__Fungi	p__Ascomycota	c__Sordariomycetes	o__Sordariales	f__Chaetomiaceae	g__Chaetomium	s__Chaetomium_thermophilum
GQ922523	k__Fungi	p__Ascomycota	c__Dothideomycetes	o__Pleosporales	f__Phaeosphaeriaceae	g__Parastagonospora	s__Parastagonospora_nodorum
GQ996577	k__Fungi	p__Ascomycota	c__Sordariomycetes	o__Diaporthales	f__Diaporthales_fam_Incertae_sedis	g__Sirococcus	s__Sirococcus_conigenus
GQ996576	k__Fungi	p__Basidiomycota	c__Agaricomycetes	o__Polyporales	f__Meruliaceae	g__Bjerkandera	s__Bjerkandera_sp
GQ996575	k__Fungi	p__Ascomycota	c__Sordariomycetes	o__Sordariales	f__Sordariaceae	g__Sordaria	s__Sordaria_alcina
GQ925393	k__Fungi	p__Basidiomycota	c__Agaricomycetes	o__Agaricales	f__Amanitaceae	g__Amanita	s__Amanita_arenaria
GQ925388	k__Fungi	p__Basidiomycota	c__Agaricomycetes	o__Agaricales	f__Amanitaceae	g__Amanita	s__Amanita_arenaria
GQ994982	k__Fungi	p__Basidiomycota	c__Agaricomycetes	o__Agaricales	f__Hydnangiaceae	g__Laccaria	s__Laccaria_proxima
GQ994981	k__Fungi	p__Basidiomycota	c__Agaricomycetes	o__Agaricales	f__Inocybaceae	g__Inocybe	s__Inocybe_umbratica
FJ790314	k__Fungi	p__Basidiomycota	c__Agaricomycetes	o__Boletales	f__Coniophoraceae	g__Coniophora	s__Coniophora_opuntiae
GU001673	k__Fungi	p__Basidiomycota	c__Agaricomycetes	o__Agaricales	f__Lyophyllaceae	g__Termitomyces	s__Termitomyces_sp
GU001672	k__Fungi	p__Basidiomycota	c__Agaricomycetes	o__Agaricales	f__Lyophyllaceae	g__Termitomyces	s__Termitomyces_sp
GU001670	k__Fungi	p__Basidiomycota	c__Agaricomycetes	o__Agaricales	f__Lyophyllaceae	g__Termitomyces	s__Termitomyces_sp
GU001669	k__Fungi	p__Basidiomycota	c__Agaricomycetes	o__Agaricales	f__Lyophyllaceae	g__Termitomyces	s__Termitomyces_sp
GU001668	k__Fungi	p__Basidiomycota	c__Agaricomycetes	o__Agaricales	f__Lyophyllaceae	g__Termitomyces	s__Termitomyces_sp
GU001666	k__Fungi	p__Basidiomycota	c__Agaricomycetes	o__Agaricales	f__Lyophyllaceae	g__Termitomyces	s__Termitomyces_sp
FJ590616	k__Fungi	p__Zygomycota	c__Mucoromycotina_cls_Incertae_sedis	o__Mucorales	f__Mucoraceae	g__Mucor	s__Mucor_moelleri
FJ590615	k__Fungi	p__Zygomycota	c__Mucoromycotina_cls_Incertae_sedis	o__Mucorales	f__Mucoraceae	g__Mucor	s__Mucor_moelleri
FJ590604	k__Fungi	p__Zygomycota	c__Mucoromycotina_cls_Incertae_sedis	o__Mucorales	f__Mucoraceae	g__Mucor	s__Mucor_fragilis
FJ590603	k__Fungi	p__Zygomycota	c__Mucoromycotina_cls_Incertae_sedis	o__Mucorales	f__Mucoraceae	g__Mucor	s__Mucor_circinelloides
FJ590602	k__Fungi	p__Zygomycota	c__Mucoromycotina_cls_Incertae_sedis	o__Mucorales	f__Mucoraceae	g__Mucor	s__Mucor_sp
FJ590600	k__Fungi	p__Zygomycota	c__Mucoromycotina_cls_Incertae_sedis	o__Mucorales	f__Mucoraceae	g__Mucor	s__Mucor_hiemalis
GQ922509	k__Fungi	p__Ascomycota	c__Dothideomycetes	o__Botryosphaeriales	f__Botryosphaeriaceae	g__Neofusicoccum	s__Neofusicoccum_parvum
GQ924689	k__Fungi	p__Basidiomycota	c__Agaricomycetes	o__Agaricales	f__Entolomataceae	g__Entoloma	s__Entoloma_sp
GQ924688	k__Fungi	p__Basidiomycota	c__Agaricomycetes	o__Russulales	f__Russulaceae	g__Russula	s__Russula_compacta
GQ924687	k__Fungi	p__Basidiomycota	c__Agaricomycetes	o__Agaricales	f__Strophariaceae	g__Naucoria	s__Naucoria_escharioides
GQ906968	k__Fungi	p__Ascomycota	c__Sordariomycetes	o__Xylariales	f__Xylariaceae	g__Biscogniauxia	s__Biscogniauxia_sp
GQ906958	k__Fungi	p__Ascomycota	c__Sordariomycetes	o__Xylariales	f__Xylariaceae	g__Hypoxylon	s__Hypoxylon_sp
GQ906945	k__Fungi	p__Ascomycota	c__Sordariomycetes	o__Trichosphaeriales	f__Trichosphaeriales_fam_Incertae_sedis	g__Nigrospora	s__Nigrospora_sp
FJ899626	k__Fungi	p__Basidiomycota	c__Agaricomycetes	o__Agaricales	f__Psathyrellaceae	g__Lacrymaria	s__Lacrymaria_lacrymabunda
FJ899625	k__Fungi	p__Basidiomycota	c__Agaricomycetes	o__Agaricales	f__Psathyrellaceae	g__Psathyrella	s__Psathyrella_uskensis
FJ899623	k__Fungi	p__Basidiomycota	c__Agaricomycetes	o__Agaricales	f__Psathyrellaceae	g__Psathyrella	s__Psathyrella_superiorensis
FJ899622	k__Fungi	p__Basidiomycota	c__Agaricomycetes	o__Agaricales	f__Psathyrellaceae	g__Psathyrella	s__Psathyrella_superiorensis
FJ899621	k__Fungi	p__Basidiomycota	c__Agaricomycetes	o__Agaricales	f__Psathyrellaceae	g__Psathyrella	s__Psathyrella_subincarnata
FJ899610	k__Fungi	p__Basidiomycota	c__Agaricomycetes	o__Agaricales	f__Psathyrellaceae	g__Psathyrella	s__Psathyrella_atomata
GQ924914	k__Fungi	p__Ascomycota	c__Sordariomycetes	o__Xylariales	f__Xylariaceae	g__Hypoxylon	s__Hypoxylon_sp
GQ924909	k__Fungi	p__Ascomycota	c__Sordariomycetes	o__Xylariales	f__Xylariaceae	g__Muscodor	s__Muscodor_sp
GQ870286	k__Fungi	p__Ascomycota	c__Dothideomycetes	o__Botryosphaeriales	f__Botryosphaeriaceae	g__Botryosphaeria	s__Botryosphaeria_dothidea
GQ888733	k__Fungi	p__Basidiomycota	c__Ustilaginomycetes	o__Ustilaginales	f__Anthracoideaceae	g__Ustanciosporium	s__Ustanciosporium_appendiculatum
GQ888685	k__Fungi	p__Ascomycota	c__Eurotiomycetes	o__Eurotiales	f__Trichocomaceae	g__Aspergillus	s__Aspergillus_carbonarius
GQ888682	k__Fungi	p__Ascomycota	c__Eurotiomycetes	o__Eurotiales	f__Trichocomaceae	g__Aspergillus	s__Aspergillus_carbonarius
FJ715435	k__Fungi	p__Ascomycota	c__Saccharomycetes	o__Saccharomycetales	f__Saccharomycetales_fam_Incertae_sedis	g__Candida	s__Candida_blattariae
FJ715433	k__Fungi	p__Ascomycota	c__Saccharomycetes	o__Saccharomycetales	f__Saccharomycetales_fam_Incertae_sedis	g__Candida	s__Candida_olivae
GQ865689	k__Fungi	p__Ascomycota	c__Sordariomycetes	o__Diaporthales	f__Valsaceae	g__Valsa	s__Valsa_ceratosperma
GQ870342	k__Fungi	p__Ascomycota	c__Leotiomycetes	o__Erysiphales	f__Erysiphaceae	g__Golovinomyces	s__Golovinomyces_cichoracearum
GQ866860	k__Fungi	p__Basidiomycota	c__Agaricomycetes	o__Agaricales	f__Omphalotaceae	g__Lentinula	s__Lentinula_edodes
GQ866859	k__Fungi	p__Basidiomycota	c__Agaricomycetes	o__Agaricales	f__Omphalotaceae	g__Lentinula	s__Lentinula_edodes
GQ866858	k__Fungi	p__Basidiomycota	c__Agaricomycetes	o__Agaricales	f__Omphalotaceae	g__Lentinula	s__Lentinula_edodes
GQ866857	k__Fungi	p__Basidiomycota	c__Agaricomycetes	o__Agaricales	f__Omphalotaceae	g__Lentinula	s__Lentinula_edodes
GQ866856	k__Fungi	p__Basidiomycota	c__Agaricomycetes	o__Agaricales	f__Omphalotaceae	g__Lentinula	s__Lentinula_edodes
GQ866114	k__Fungi	p__Ascomycota	c__Eurotiomycetes	o__Onygenales	f__Arthrodermataceae	g__Trichophyton	s__Trichophyton_mentagrophytes
GQ374451	k__Fungi	p__Ascomycota	c__Sordariomycetes	o__Hypocreales	f__Hypocreaceae	g__Trichoderma	s__Trichoderma_sp
GQ885147	k__Fungi	p__Basidiomycota	c__Agaricomycetes	o__Cantharellales	f__Ceratobasidiaceae	g__Thanatephorus	s__Thanatephorus_cucumeris
GQ869901	k__Fungi	p__Ascomycota	c__Sordariomycetes	o__Xylariales	f__Amphisphaeriaceae	g__Pestalotiopsis	s__Pestalotiopsis_lespedezae
GQ500118	k__Fungi	p__Ascomycota	c__Eurotiomycetes	o__Chaetothyriales	f__Herpotrichiellaceae	g__Phialophora	s__Phialophora_avicenniae
GQ480362	k__Fungi	p__Ascomycota	c__Saccharomycetes	o__Saccharomycetales	f__Saccharomycodaceae	g__Hanseniaspora	s__Hanseniaspora_uvarum
GQ862820	k__Fungi	p__Ascomycota	c__Sordariomycetes	o__Hypocreales	f__Hypocreaceae	g__Trichoderma	s__Trichoderma_stilbohypoxyli
GQ848369	k__Fungi	p__Ascomycota	c__Sordariomycetes	o__Xylariales	f__Xylariaceae	g__Muscodor	s__Muscodor_sp
GQ499183	k__Fungi	p__Ascomycota	c__Eurotiomycetes	o__Eurotiales	f__Trichocomaceae	g__Aspergillus	s__Aspergillus_fumigatus
GQ463682	k__Fungi	p__Ascomycota	c__Sordariomycetes	o__Hypocreales	f__Hypocreaceae	g__Trichoderma	s__Trichoderma_harzianum
GQ463681	k__Fungi	p__Ascomycota	c__Sordariomycetes	o__Hypocreales	f__Hypocreaceae	g__Trichoderma	s__Trichoderma_harzianum
FJ744699	k__Fungi	p__Basidiomycota	c__Agaricomycetes	o__Agaricales	f__Physalacriaceae	g__Armillaria	s__Armillaria_gallica
GQ469532	k__Fungi	p__Basidiomycota	c__Agaricomycetes	o__Thelephorales	f__Thelephoraceae	g__Tomentella	s__Tomentella_sp
GQ469527	k__Fungi	p__Basidiomycota	c__Agaricomycetes	o__Agaricales	f__Inocybaceae	g__Inocybe	s__Inocybe_sp
GQ469526	k__Fungi	p__Basidiomycota	c__Agaricomycetes	o__Agaricales	f__Inocybaceae	g__Inocybe	s__Inocybe_sp
GQ469525	k__Fungi	p__Basidiomycota	c__Agaricomycetes	o__Agaricales	f__Inocybaceae	g__Inocybe	s__Inocybe_sp
GQ469524	k__Fungi	p__Basidiomycota	c__Agaricomycetes	o__Agaricales	f__Inocybaceae	g__Inocybe	s__Inocybe_sp
GQ469523	k__Fungi	p__Basidiomycota	c__Agaricomycetes	o__Agaricales	f__Inocybaceae	g__Inocybe	s__Inocybe_sp
FJ527303	k__Fungi	p__Ascomycota	c__Lecanoromycetes	o__Peltigerales	f__Peltigeraceae	g__Peltigera	s__Peltigera_dolichorrhiza
FJ527302	k__Fungi	p__Ascomycota	c__Lecanoromycetes	o__Peltigerales	f__Peltigeraceae	g__Peltigera	s__Peltigera_dolichorrhiza
FJ527301	k__Fungi	p__Ascomycota	c__Lecanoromycetes	o__Peltigerales	f__Peltigeraceae	g__Peltigera	s__Peltigera_dolichorrhiza
FJ527300	k__Fungi	p__Ascomycota	c__Lecanoromycetes	o__Peltigerales	f__Peltigeraceae	g__Peltigera	s__Peltigera_dolichorrhiza
FJ527296	k__Fungi	p__Ascomycota	c__Lecanoromycetes	o__Peltigerales	f__Peltigeraceae	g__Peltigera	s__Peltigera_dolichorrhiza
FJ527294	k__Fungi	p__Ascomycota	c__Lecanoromycetes	o__Peltigerales	f__Peltigeraceae	g__Peltigera	s__Peltigera_dolichorrhiza
FJ527291	k__Fungi	p__Ascomycota	c__Lecanoromycetes	o__Peltigerales	f__Peltigeraceae	g__Peltigera	s__Peltigera_sumatrana
FJ527290	k__Fungi	p__Ascomycota	c__Lecanoromycetes	o__Peltigerales	f__Peltigeraceae	g__Peltigera	s__Peltigera_sumatrana
FJ527289	k__Fungi	p__Ascomycota	c__Lecanoromycetes	o__Peltigerales	f__Peltigeraceae	g__Peltigera	s__Peltigera_sumatrana
FJ527286	k__Fungi	p__Ascomycota	c__Lecanoromycetes	o__Peltigerales	f__Peltigeraceae	g__Peltigera	s__Peltigera_nana
FJ527285	k__Fungi	p__Ascomycota	c__Lecanoromycetes	o__Peltigerales	f__Peltigeraceae	g__Peltigera	s__Peltigera_oceanica
FJ527282	k__Fungi	p__Ascomycota	c__Lecanoromycetes	o__Peltigerales	f__Peltigeraceae	g__Peltigera	s__Peltigera_nana
FJ527281	k__Fungi	p__Ascomycota	c__Lecanoromycetes	o__Peltigerales	f__Peltigeraceae	g__Peltigera	s__Peltigera_weberi
FJ527280	k__Fungi	p__Ascomycota	c__Lecanoromycetes	o__Peltigerales	f__Peltigeraceae	g__Peltigera	s__Peltigera_dolichorrhiza
FJ527279	k__Fungi	p__Ascomycota	c__Lecanoromycetes	o__Peltigerales	f__Peltigeraceae	g__Peltigera	s__Peltigera_dolichorrhiza
GQ503036	k__Fungi	p__Basidiomycota	c__Agaricomycetes	o__Boletales	f__Tapinellaceae	g__Tapinella	s__Tapinella_panuoides
GQ162817	k__Fungi	p__Basidiomycota	c__Agaricomycetes	o__Atheliales	f__Atheliaceae	g__Fibulomyces	s__Fibulomyces_mutabilis
GQ162813	k__Fungi	p__Basidiomycota	c__Agaricomycetes	o__Atheliales	f__Atheliaceae	g__Athelia	s__Athelia_singularis
GQ500107	k__Fungi	p__Ascomycota	c__Leotiomycetes	o__Helotiales	f__Helotiales_fam_Incertae_sedis	g__Ascocoryne	s__Ascocoryne_sarcoides
GQ495269	k__Fungi	p__Ascomycota	c__Sordariomycetes	o__Hypocreales	f__Hypocreaceae	g__Trichoderma	s__Trichoderma_virens
GQ497170	k__Fungi	p__Ascomycota	c__Sordariomycetes	o__Hypocreales	f__Hypocreaceae	g__Trichoderma	s__Trichoderma_sp
GQ497168	k__Fungi	p__Ascomycota	c__Sordariomycetes	o__Hypocreales	f__Hypocreaceae	g__Trichoderma	s__Trichoderma_sp
GQ496622	k__Fungi	p__Basidiomycota	c__Agaricomycetes	o__Russulales	f__Russulaceae	g__Lactarius	s__Lactarius_lignyotus
GQ477136	k__Fungi	p__Basidiomycota	c__Agaricomycetes	o__Agaricales	f__Entolomataceae	g__Entoloma	s__Entoloma_sp
GQ303294	k__Fungi	p__Ascomycota	c__Dothideomycetes	o__Myriangiales	f__Elsinoaceae	g__Sphaceloma	s__Sphaceloma_tectificae
GQ303293	k__Fungi	p__Ascomycota	c__Dothideomycetes	o__Dothideales	f__Dothioraceae	g__Selenophoma	s__Selenophoma_australiensis
GQ303276	k__Fungi	p__Ascomycota	c__Sordariomycetes	o__Diaporthales	f__Cryphonectriaceae	g__Foliocryphia	s__Foliocryphia_eucalypti
GQ303271	k__Fungi	p__Ascomycota	c__Pezizomycotina_cls_Incertae_sedis	o__Pezizomycotina_ord_Incertae_sedis	f__Pezizomycotina_fam_Incertae_sedis	g__Blastacervulus	s__Blastacervulus_eucalypti
GQ452060	k__Fungi	p__Basidiomycota	c__Agaricomycetes	o__Agaricales	f__Inocybaceae	g__Inocybe	s__Inocybe_calamistrata
GQ452059	k__Fungi	p__Basidiomycota	c__Agaricomycetes	o__Russulales	f__Russulaceae	g__Russula	s__Russula_cyanoxantha
GQ452054	k__Fungi	p__Basidiomycota	c__Agaricomycetes	o__Agaricales	f__Tricholomataceae	g__Collybia	s__Collybia_subnuda
GQ461725	k__Fungi	p__Ascomycota	c__Sordariomycetes	o__Xylariales	f__Xylariaceae	g__Xylaria	s__Xylaria_sp
FJ866809	k__Fungi	p__Ascomycota	c__Lecanoromycetes	o__Teloschistales	f__Teloschistaceae	g__Caloplaca	s__Caloplaca_sp
GQ849478	k__Fungi	p__Basidiomycota	c__Agaricomycetes	o__Polyporales	f__Polyporaceae	g__Lentinus	s__Lentinus_velutinus
GQ849477	k__Fungi	p__Basidiomycota	c__Agaricomycetes	o__Polyporales	f__Polyporaceae	g__Lentinus	s__Lentinus_cladopus
GQ849476	k__Fungi	p__Basidiomycota	c__Agaricomycetes	o__Polyporales	f__Polyporaceae	g__Lentinus	s__Lentinus_tigrinus
GQ849475	k__Fungi	p__Basidiomycota	c__Agaricomycetes	o__Polyporales	f__Polyporaceae	g__Lentinus	s__Lentinus_squarrosulus
GQ379737	k__Fungi	p__Ascomycota	c__Pezizomycetes	o__Pezizales	f__Tuberaceae	g__Tuber	s__Tuber_sp
GQ379736	k__Fungi	p__Ascomycota	c__Pezizomycetes	o__Pezizales	f__Tuberaceae	g__Tuber	s__Tuber_sp
GQ379719	k__Fungi	p__Ascomycota	c__Pezizomycetes	o__Pezizales	f__Helvellaceae	g__Leucangium	s__Leucangium_carthusianum
GQ469970	k__Fungi	p__Ascomycota	c__Eurotiomycetes	o__Eurotiales	f__Eurotiales_fam_Incertae_sedis	g__Thermomyces	s__Thermomyces_lanuginosus
FJ774087	k__Fungi	p__Basidiomycota	c__Agaricomycetes	o__Agaricales	f__Pluteaceae	g__Pluteus	s__Pluteus_salicinus
FJ774086	k__Fungi	p__Basidiomycota	c__Agaricomycetes	o__Agaricales	f__Pluteaceae	g__Pluteus	s__Pluteus_plautus
FJ774085	k__Fungi	p__Basidiomycota	c__Agaricomycetes	o__Agaricales	f__Pluteaceae	g__Pluteus	s__Pluteus_podospileus
FJ774083	k__Fungi	p__Basidiomycota	c__Agaricomycetes	o__Agaricales	f__Pluteaceae	g__Pluteus	s__Pluteus_exiguus
FJ774082	k__Fungi	p__Basidiomycota	c__Agaricomycetes	o__Agaricales	f__Pluteaceae	g__Pluteus	s__Pluteus_fenzlii
FJ774081	k__Fungi	p__Basidiomycota	c__Agaricomycetes	o__Agaricales	f__Pluteaceae	g__Pluteus	s__Pluteus_nanus
FJ774080	k__Fungi	p__Basidiomycota	c__Agaricomycetes	o__Agaricales	f__Pluteaceae	g__Pluteus	s__Pluteus_semibulbosus
FJ774079	k__Fungi	p__Basidiomycota	c__Agaricomycetes	o__Agaricales	f__Pluteaceae	g__Pluteus	s__Pluteus_leoninus
FJ774078	k__Fungi	p__Basidiomycota	c__Agaricomycetes	o__Agaricales	f__Pluteaceae	g__Pluteus	s__Pluteus_pellitus
FJ774076	k__Fungi	p__Basidiomycota	c__Agaricomycetes	o__Agaricales	f__Pluteaceae	g__Pluteus	s__Pluteus_plautus
FJ774075	k__Fungi	p__Basidiomycota	c__Agaricomycetes	o__Agaricales	f__Pluteaceae	g__Pluteus	s__Pluteus_atromarginatus
FJ774074	k__Fungi	p__Basidiomycota	c__Agaricomycetes	o__Agaricales	f__Pluteaceae	g__Pluteus	s__Pluteus_ephebeus
FJ774073	k__Fungi	p__Basidiomycota	c__Agaricomycetes	o__Agaricales	f__Pluteaceae	g__Pluteus	s__Pluteus_romellii
GQ329853	k__Fungi	p__Basidiomycota	c__Tritirachiomycetes	o__Tritirachiomycetes_ord_Incertae_sedis	f__Tritirachiomycetes_fam_Incertae_sedis	g__Tritirachium	s__Tritirachium_oryzae
GQ412730	k__Fungi	p__Ascomycota	c__Sordariomycetes	o__Xylariales	f__Amphisphaeriaceae	g__Pestalotiopsis	s__Pestalotiopsis_funerea
FJ644699	k__Fungi	p__Basidiomycota	c__Agaricomycetes	o__Russulales	f__Russulaceae	g__Lactifluus	s__Lactifluus_sp
FJ656046	k__Fungi	p__Basidiomycota	c__Agaricomycetes	o__Agaricales	f__Tricholomataceae	g__Tricholoma	s__Tricholoma_sp
FJ656043	k__Fungi	p__Basidiomycota	c__Agaricomycetes	o__Agaricales	f__Cortinariaceae	g__Cortinarius	s__Cortinarius_sp
FJ656037	k__Fungi	p__Basidiomycota	c__Agaricomycetes	o__Agaricales	f__Cortinariaceae	g__Cortinarius	s__Cortinarius_sp
FJ656032	k__Fungi	p__Basidiomycota	c__Agaricomycetes	o__Agaricales	f__Cortinariaceae	g__Cortinarius	s__Cortinarius_sp
FJ656031	k__Fungi	p__Basidiomycota	c__Agaricomycetes	o__Agaricales	f__Cortinariaceae	g__Cortinarius	s__Cortinarius_sp
FJ656030	k__Fungi	p__Basidiomycota	c__Agaricomycetes	o__Agaricales	f__Cortinariaceae	g__Cortinarius	s__Cortinarius_sp
FJ656028	k__Fungi	p__Basidiomycota	c__Agaricomycetes	o__Agaricales	f__Cortinariaceae	g__Cortinarius	s__Cortinarius_sp
FJ656006	k__Fungi	p__Basidiomycota	c__Agaricomycetes	o__Agaricales	f__Cortinariaceae	g__Cortinarius	s__Cortinarius_sp
FJ656000	k__Fungi	p__Basidiomycota	c__Agaricomycetes	o__Agaricales	f__Tricholomataceae	g__Tricholoma	s__Tricholoma_sp
GQ411403	k__Fungi	p__Ascomycota	c__Saccharomycetes	o__Saccharomycetales	f__Saccharomycetaceae	g__Lachancea	s__Lachancea_nothofagi
GQ426042	k__Fungi	p__Ascomycota	c__Sordariomycetes	o__Hypocreales	f__Hypocreaceae	g__Trichoderma	s__Trichoderma_ovalisporum
GQ426041	k__Fungi	p__Ascomycota	c__Sordariomycetes	o__Hypocreales	f__Hypocreaceae	g__Trichoderma	s__Trichoderma_sp
GQ426039	k__Fungi	p__Ascomycota	c__Sordariomycetes	o__Hypocreales	f__Hypocreaceae	g__Trichoderma	s__Trichoderma_harzianum
GQ426038	k__Fungi	p__Ascomycota	c__Sordariomycetes	o__Hypocreales	f__Hypocreaceae	g__Trichoderma	s__Trichoderma_lixii
GQ426035	k__Fungi	p__Ascomycota	c__Sordariomycetes	o__Hypocreales	f__Hypocreaceae	g__Trichoderma	s__Trichoderma_lixii
GQ426034	k__Fungi	p__Ascomycota	c__Sordariomycetes	o__Hypocreales	f__Hypocreaceae	g__Trichoderma	s__Trichoderma_harzianum
GQ426033	k__Fungi	p__Ascomycota	c__Sordariomycetes	o__Hypocreales	f__Hypocreaceae	g__Trichoderma	s__Trichoderma_inhamatum
FJ430479	k__Fungi	p__Ascomycota	c__Sordariomycetes	o__Ophiostomatales	f__Ophiostomataceae	g__Ophiostoma	s__Ophiostoma_novo-ulmi
FJ430478	k__Fungi	p__Ascomycota	c__Sordariomycetes	o__Ophiostomatales	f__Ophiostomataceae	g__Ophiostoma	s__Ophiostoma_novo-ulmi
FJ430474	k__Fungi	p__Ascomycota	c__Sordariomycetes	o__Ophiostomatales	f__Ophiostomataceae	g__Ophiostoma	s__Ophiostoma_himal-ulmi
GQ280373	k__Fungi	p__Basidiomycota	c__Agaricomycetes	o__Polyporales	f__Polyporaceae	g__Trametes	s__Trametes_hirsuta
GQ258722	k__Fungi	p__Ascomycota	c__Saccharomycetes	o__Saccharomycetales	f__Saccharomycetales_fam_Incertae_sedis	g__Candida	s__Candida_olivae
GQ258721	k__Fungi	p__Ascomycota	c__Saccharomycetes	o__Saccharomycetales	f__Saccharomycetales_fam_Incertae_sedis	g__Candida	s__Candida_olivae
FN391589	k__Fungi	p__Basidiomycota	c__Agaricomycetes	o__Agaricales	f__Pleurotaceae	g__Pleurotus	s__Pleurotus_ostreatus
AM930242	k__Fungi	p__Basidiomycota	c__Agaricomycetes	o__Russulales	f__Russulaceae	g__Lactarius	s__Lactarius_chrysorrheus
AM930233	k__Fungi	p__Basidiomycota	c__Agaricomycetes	o__Russulales	f__Russulaceae	g__Lactarius	s__Lactarius_chrysorrheus
AM922513	k__Fungi	p__Ascomycota	c__Lecanoromycetes	o__Lecanorales	f__Cladoniaceae	g__Cladonia	s__Cladonia_foliacea
FM213364	k__Fungi	p__Basidiomycota	c__Agaricomycetes	o__Boletales	f__Sclerodermataceae	g__Scleroderma	s__Scleroderma_sinnamariense
FM213361	k__Fungi	p__Basidiomycota	c__Agaricomycetes	o__Boletales	f__Sclerodermataceae	g__Scleroderma	s__Scleroderma_sinnamariense
FM213355	k__Fungi	p__Basidiomycota	c__Agaricomycetes	o__Boletales	f__Sclerodermataceae	g__Scleroderma	s__Scleroderma_cepa
FM213354	k__Fungi	p__Basidiomycota	c__Agaricomycetes	o__Boletales	f__Sclerodermataceae	g__Scleroderma	s__Scleroderma_verrucosum
FM213353	k__Fungi	p__Basidiomycota	c__Agaricomycetes	o__Boletales	f__Sclerodermataceae	g__Scleroderma	s__Scleroderma_areolatum
FM213343	k__Fungi	p__Basidiomycota	c__Agaricomycetes	o__Boletales	f__Sclerodermataceae	g__Scleroderma	s__Scleroderma_cepa
AM882992	k__Fungi	p__Basidiomycota	c__Agaricomycetes	o__Agaricales	f__Inocybaceae	g__Inocybe	s__Inocybe_sp
AM882967	k__Fungi	p__Basidiomycota	c__Agaricomycetes	o__Agaricales	f__Inocybaceae	g__Inocybe	s__Inocybe_tenebrosa
AM882945	k__Fungi	p__Basidiomycota	c__Agaricomycetes	o__Agaricales	f__Inocybaceae	g__Inocybe	s__Inocybe_sp
AM882913	k__Fungi	p__Basidiomycota	c__Agaricomycetes	o__Agaricales	f__Inocybaceae	g__Inocybe	s__Inocybe_nitidiuscula
AM882908	k__Fungi	p__Basidiomycota	c__Agaricomycetes	o__Agaricales	f__Inocybaceae	g__Inocybe	s__Inocybe_amblyspora
AM882899	k__Fungi	p__Basidiomycota	c__Agaricomycetes	o__Agaricales	f__Inocybaceae	g__Inocybe	s__Inocybe_sp
AM882896	k__Fungi	p__Basidiomycota	c__Agaricomycetes	o__Agaricales	f__Inocybaceae	g__Inocybe	s__Inocybe_sindonia
AM882886	k__Fungi	p__Basidiomycota	c__Agaricomycetes	o__Agaricales	f__Inocybaceae	g__Inocybe	s__Inocybe_fuscidula
AM882875	k__Fungi	p__Basidiomycota	c__Agaricomycetes	o__Agaricales	f__Inocybaceae	g__Inocybe	s__Inocybe_geophylla
AM882873	k__Fungi	p__Basidiomycota	c__Agaricomycetes	o__Agaricales	f__Inocybaceae	g__Inocybe	s__Inocybe_geophylla
AM882855	k__Fungi	p__Fungi_phy_Incertae_sedis	c__Fungi_cls_Incertae_sedis	o__Fungi_ord_Incertae_sedis	f__Fungi_fam_Incertae_sedis	g__Mallocybe	s__Mallocybe_sp
AM882850	k__Fungi	p__Basidiomycota	c__Agaricomycetes	o__Agaricales	f__Inocybaceae	g__Inocybe	s__Inocybe_cincinnata
AM882846	k__Fungi	p__Basidiomycota	c__Agaricomycetes	o__Agaricales	f__Inocybaceae	g__Inocybe	s__Inocybe_fibrosa
AM882821	k__Fungi	p__Basidiomycota	c__Agaricomycetes	o__Agaricales	f__Inocybaceae	g__Inocybe	s__Inocybe_impexa
AM882815	k__Fungi	p__Basidiomycota	c__Agaricomycetes	o__Agaricales	f__Inocybaceae	g__Inocybe	s__Inocybe_lacera
AM882796	k__Fungi	p__Basidiomycota	c__Agaricomycetes	o__Agaricales	f__Inocybaceae	g__Inocybe	s__Inocybe_sp
AM882790	k__Fungi	p__Basidiomycota	c__Agaricomycetes	o__Agaricales	f__Inocybaceae	g__Inocybe	s__Inocybe_squarrosa
AM882759	k__Fungi	p__Basidiomycota	c__Agaricomycetes	o__Agaricales	f__Inocybaceae	g__Inocybe	s__Inocybe_calospora
AM882733	k__Fungi	p__Basidiomycota	c__Agaricomycetes	o__Agaricales	f__Inocybaceae	g__Inocybe	s__Inocybe_sp
AM882730	k__Fungi	p__Basidiomycota	c__Agaricomycetes	o__Agaricales	f__Inocybaceae	g__Inocybe	s__Inocybe_incarnata
AM882721	k__Fungi	p__Basidiomycota	c__Agaricomycetes	o__Agaricales	f__Inocybaceae	g__Inocybe	s__Inocybe_sp
AM882715	k__Fungi	p__Basidiomycota	c__Agaricomycetes	o__Agaricales	f__Inocybaceae	g__Inocybe	s__Inocybe_rennyi
AM882713	k__Fungi	p__Basidiomycota	c__Agaricomycetes	o__Agaricales	f__Inocybaceae	g__Inocybe	s__Inocybe_nematoloma
GQ223476	k__Fungi	p__Ascomycota	c__Eurotiomycetes	o__Chaetothyriales	f__Herpotrichiellaceae	g__Cladophialophora	s__Cladophialophora_sp
GQ223474	k__Fungi	p__Ascomycota	c__Pezizomycetes	o__Pezizales	f__Pyronemataceae	g__Wilcoxina	s__Wilcoxina_rehmii
GQ223473	k__Fungi	p__Ascomycota	c__Lecanoromycetes	o__Lecanorales	f__Lecanoraceae	g__Lecanora	s__Lecanora_sp
GQ223458	k__Fungi	p__Ascomycota	c__Pezizomycetes	o__Pezizales	f__Morchellaceae	g__Verpa	s__Verpa_sp
FJ440949	k__Fungi	p__Basidiomycota	c__Agaricomycetes	o__Agaricales	f__Tricholomataceae	g__Tricholoma	s__Tricholoma_sp
FJ440948	k__Fungi	p__Basidiomycota	c__Agaricomycetes	o__Agaricales	f__Tricholomataceae	g__Tricholoma	s__Tricholoma_sp
FJ440947	k__Fungi	p__Basidiomycota	c__Agaricomycetes	o__Agaricales	f__Tricholomataceae	g__Tricholoma	s__Tricholoma_sp
FJ440943	k__Fungi	p__Basidiomycota	c__Agaricomycetes	o__Thelephorales	f__Thelephoraceae	g__Thelephora	s__Thelephora_terrestris
FJ440929	k__Fungi	p__Basidiomycota	c__Agaricomycetes	o__Boletales	f__Rhizopogonaceae	g__Rhizopogon	s__Rhizopogon_villosulus
FJ440912	k__Fungi	p__Basidiomycota	c__Agaricomycetes	o__Russulales	f__Russulaceae	g__Lactarius	s__Lactarius_substriatus
FJ440885	k__Fungi	p__Basidiomycota	c__Agaricomycetes	o__Agaricales	f__Entolomataceae	g__Entoloma	s__Entoloma_sp
FJ440884	k__Fungi	p__Basidiomycota	c__Agaricomycetes	o__Agaricales	f__Entolomataceae	g__Entoloma	s__Entoloma_sp
FJ440879	k__Fungi	p__Basidiomycota	c__Agaricomycetes	o__Agaricales	f__Cortinariaceae	g__Cortinarius	s__Cortinarius_sp
FJ440868	k__Fungi	p__Basidiomycota	c__Agaricomycetes	o__Boletales	f__Paxillaceae	g__Melanogaster	s__Melanogaster_sp
AM882996	k__Fungi	p__Basidiomycota	c__Agaricomycetes	o__Agaricales	f__Inocybaceae	g__Crepidotus	s__Crepidotus_mollis
AM882964	k__Fungi	p__Basidiomycota	c__Agaricomycetes	o__Agaricales	f__Inocybaceae	g__Inocybe	s__Inocybe_maculata
AM882960	k__Fungi	p__Basidiomycota	c__Agaricomycetes	o__Agaricales	f__Inocybaceae	g__Inocybe	s__Inocybe_quietiodor
AM882956	k__Fungi	p__Basidiomycota	c__Agaricomycetes	o__Agaricales	f__Inocybaceae	g__Inocybe	s__Inocybe_cookei
AM882952	k__Fungi	p__Basidiomycota	c__Agaricomycetes	o__Agaricales	f__Inocybaceae	g__Inocybe	s__Inocybe_cookei
AM882885	k__Fungi	p__Basidiomycota	c__Agaricomycetes	o__Agaricales	f__Strophariaceae	g__Hebeloma	s__Hebeloma_submelinoides
AM882784	k__Fungi	p__Basidiomycota	c__Agaricomycetes	o__Agaricales	f__Inocybaceae	g__Inocybe	s__Inocybe_spuria
AM882776	k__Fungi	p__Basidiomycota	c__Agaricomycetes	o__Agaricales	f__Inocybaceae	g__Inocybe	s__Inocybe_flavella
AM882771	k__Fungi	p__Basidiomycota	c__Agaricomycetes	o__Agaricales	f__Inocybaceae	g__Inocybe	s__Inocybe_perlata
AM882769	k__Fungi	p__Basidiomycota	c__Agaricomycetes	o__Agaricales	f__Inocybaceae	g__Inocybe	s__Inocybe_obsoleta
AM882765	k__Fungi	p__Basidiomycota	c__Agaricomycetes	o__Agaricales	f__Inocybaceae	g__Inocybe	s__Inocybe_bulbosissima
AM882762	k__Fungi	p__Basidiomycota	c__Agaricomycetes	o__Agaricales	f__Inocybaceae	g__Inocybe	s__Inocybe_rimosa
FJ477044	k__Fungi	p__Ascomycota	c__Orbiliomycetes	o__Orbiliales	f__Orbiliaceae	g__Dactylella	s__Dactylella_alba
FJ896015	k__Fungi	p__Zygomycota	c__Mucoromycotina_cls_Incertae_sedis	o__Mucorales	f__Mucoraceae	g__Actinomucor	s__Actinomucor_sp
AB506801	k__Fungi	p__Ascomycota	c__Sordariomycetes	o__Sordariales	f__Chaetomiaceae	g__Chaetomium	s__Chaetomium_siamense
GQ325237	k__Fungi	p__Ascomycota	c__Pezizomycetes	o__Pezizales	f__Morchellaceae	g__Morchella	s__Morchella_tomentosa
GQ325234	k__Fungi	p__Ascomycota	c__Pezizomycetes	o__Pezizales	f__Morchellaceae	g__Morchella	s__Morchella_tomentosa
GQ325233	k__Fungi	p__Ascomycota	c__Pezizomycetes	o__Pezizales	f__Morchellaceae	g__Morchella	s__Morchella_tomentosa
GQ305011	k__Fungi	p__Ascomycota	c__Pezizomycetes	o__Pezizales	f__Morchellaceae	g__Morchella	s__Morchella_sp
GQ304969	k__Fungi	p__Ascomycota	c__Pezizomycetes	o__Pezizales	f__Morchellaceae	g__Morchella	s__Morchella_sp
GQ304967	k__Fungi	p__Ascomycota	c__Pezizomycetes	o__Pezizales	f__Morchellaceae	g__Morchella	s__Morchella_sp
GQ304964	k__Fungi	p__Ascomycota	c__Pezizomycetes	o__Pezizales	f__Morchellaceae	g__Morchella	s__Morchella_esculenta
GQ304961	k__Fungi	p__Ascomycota	c__Pezizomycetes	o__Pezizales	f__Morchellaceae	g__Morchella	s__Morchella_sp
GQ304960	k__Fungi	p__Ascomycota	c__Pezizomycetes	o__Pezizales	f__Morchellaceae	g__Morchella	s__Morchella_sp
GQ304946	k__Fungi	p__Ascomycota	c__Pezizomycetes	o__Pezizales	f__Morchellaceae	g__Morchella	s__Morchella_crassipes
GQ304945	k__Fungi	p__Ascomycota	c__Pezizomycetes	o__Pezizales	f__Morchellaceae	g__Verpa	s__Verpa_bohemica
GQ304944	k__Fungi	p__Ascomycota	c__Pezizomycetes	o__Pezizales	f__Discinaceae	g__Gyromitra	s__Gyromitra_infula
GQ304943	k__Fungi	p__Ascomycota	c__Pezizomycetes	o__Pezizales	f__Discinaceae	g__Gyromitra	s__Gyromitra_sphaerospora
FJ824645	k__Fungi	p__Ascomycota	c__Sordariomycetes	o__Hypocreales	f__Hypocreaceae	g__Trichoderma	s__Trichoderma_citrinoviride
FJ824644	k__Fungi	p__Basidiomycota	c__Agaricomycetes	o__Hymenochaetales	f__Hymenochaetales_fam_Incertae_sedis	g__Trichaptum	s__Trichaptum_abietinum
FJ824636	k__Fungi	p__Basidiomycota	c__Agaricomycetes	o__Polyporales	f__Phanerochaetaceae	g__Phlebiopsis	s__Phlebiopsis_gigantea
FJ824629	k__Fungi	p__Ascomycota	c__Sordariomycetes	o__Ophiostomatales	f__Ophiostomataceae	g__Ophiostoma	s__Ophiostoma_bicolor
FJ840463	k__Fungi	p__Basidiomycota	c__Agaricomycetes	o__Boletales	f__Sclerodermataceae	g__Scleroderma	s__Scleroderma_sp
FJ840462	k__Fungi	p__Basidiomycota	c__Agaricomycetes	o__Boletales	f__Sclerodermataceae	g__Scleroderma	s__Scleroderma_sp
FJ840461	k__Fungi	p__Basidiomycota	c__Agaricomycetes	o__Boletales	f__Sclerodermataceae	g__Scleroderma	s__Scleroderma_sp
FJ840460	k__Fungi	p__Basidiomycota	c__Agaricomycetes	o__Boletales	f__Sclerodermataceae	g__Scleroderma	s__Scleroderma_sp
FJ840459	k__Fungi	p__Basidiomycota	c__Agaricomycetes	o__Boletales	f__Sclerodermataceae	g__Scleroderma	s__Scleroderma_sp
FJ840458	k__Fungi	p__Basidiomycota	c__Agaricomycetes	o__Boletales	f__Sclerodermataceae	g__Scleroderma	s__Scleroderma_sp
FJ840457	k__Fungi	p__Basidiomycota	c__Agaricomycetes	o__Boletales	f__Sclerodermataceae	g__Scleroderma	s__Scleroderma_sp
FJ840456	k__Fungi	p__Basidiomycota	c__Agaricomycetes	o__Boletales	f__Sclerodermataceae	g__Scleroderma	s__Scleroderma_sp
FJ840454	k__Fungi	p__Basidiomycota	c__Agaricomycetes	o__Boletales	f__Sclerodermataceae	g__Scleroderma	s__Scleroderma_sp
FJ840453	k__Fungi	p__Basidiomycota	c__Agaricomycetes	o__Boletales	f__Sclerodermataceae	g__Scleroderma	s__Scleroderma_sp
FJ840451	k__Fungi	p__Basidiomycota	c__Agaricomycetes	o__Boletales	f__Sclerodermataceae	g__Scleroderma	s__Scleroderma_sp
FJ845448	k__Fungi	p__Basidiomycota	c__Agaricomycetes	o__Agaricales	f__Tricholomataceae	g__Tricholoma	s__Tricholoma_sejunctum
FJ845446	k__Fungi	p__Basidiomycota	c__Agaricomycetes	o__Agaricales	f__Tricholomataceae	g__Tricholoma	s__Tricholoma_pessundatum
FJ845445	k__Fungi	p__Basidiomycota	c__Agaricomycetes	o__Agaricales	f__Tricholomataceae	g__Tricholoma	s__Tricholoma_platyphyllum
FJ845444	k__Fungi	p__Basidiomycota	c__Agaricomycetes	o__Agaricales	f__Tricholomataceae	g__Tricholoma	s__Tricholoma_vaccinum
FJ845443	k__Fungi	p__Basidiomycota	c__Agaricomycetes	o__Agaricales	f__Tricholomataceae	g__Tricholoma	s__Tricholoma_terreum
FJ845442	k__Fungi	p__Basidiomycota	c__Agaricomycetes	o__Agaricales	f__Tricholomataceae	g__Tricholoma	s__Tricholoma_saponaceum
FJ845440	k__Fungi	p__Basidiomycota	c__Agaricomycetes	o__Boletales	f__Suillaceae	g__Suillus	s__Suillus_brevipes
FJ845435	k__Fungi	p__Basidiomycota	c__Agaricomycetes	o__Russulales	f__Russulaceae	g__Russula	s__Russula_bicolor
FJ845430	k__Fungi	p__Basidiomycota	c__Agaricomycetes	o__Russulales	f__Russulaceae	g__Russula	s__Russula_densifolia
FJ845429	k__Fungi	p__Basidiomycota	c__Agaricomycetes	o__Russulales	f__Russulaceae	g__Russula	s__Russula_brevipes
FJ845427	k__Fungi	p__Basidiomycota	c__Agaricomycetes	o__Russulales	f__Russulaceae	g__Russula	s__Russula_foetens
FJ845426	k__Fungi	p__Basidiomycota	c__Agaricomycetes	o__Russulales	f__Russulaceae	g__Russula	s__Russula_cascadensis
FJ845425	k__Fungi	p__Basidiomycota	c__Agaricomycetes	o__Agaricales	f__Cortinariaceae	g__Cortinarius	s__Cortinarius_caperatus
FJ845422	k__Fungi	p__Basidiomycota	c__Agaricomycetes	o__Russulales	f__Russulaceae	g__Lactarius	s__Lactarius_kauffmanii
FJ845421	k__Fungi	p__Basidiomycota	c__Agaricomycetes	o__Russulales	f__Russulaceae	g__Lactarius	s__Lactarius_caespitosus
FJ845419	k__Fungi	p__Basidiomycota	c__Agaricomycetes	o__Russulales	f__Russulaceae	g__Lactarius	s__Lactarius_substriatus
FJ845418	k__Fungi	p__Basidiomycota	c__Agaricomycetes	o__Russulales	f__Russulaceae	g__Lactarius	s__Lactarius_deliciosus
FJ845417	k__Fungi	p__Basidiomycota	c__Agaricomycetes	o__Agaricales	f__Hydnangiaceae	g__Laccaria	s__Laccaria_bicolor
FJ845415	k__Fungi	p__Basidiomycota	c__Agaricomycetes	o__Agaricales	f__Inocybaceae	g__Inocybe	s__Inocybe_lanuginosa
FJ845414	k__Fungi	p__Basidiomycota	c__Agaricomycetes	o__Agaricales	f__Inocybaceae	g__Inocybe	s__Inocybe_geophylla
FJ845413	k__Fungi	p__Basidiomycota	c__Agaricomycetes	o__Agaricales	f__Inocybaceae	g__Inocybe	s__Inocybe_sp
FJ845404	k__Fungi	p__Basidiomycota	c__Agaricomycetes	o__Agaricales	f__Strophariaceae	g__Hebeloma	s__Hebeloma_mesophaeum
FJ845402	k__Fungi	p__Basidiomycota	c__Agaricomycetes	o__Boletales	f__Gomphidiaceae	g__Chroogomphus	s__Chroogomphus_vinicolor
FJ845396	k__Fungi	p__Basidiomycota	c__Agaricomycetes	o__Agaricales	f__Cortinariaceae	g__Cortinarius	s__Cortinarius_cinnamomeus
FJ210517	k__Fungi	p__Zygomycota	c__Mucoromycotina_cls_Incertae_sedis	o__Mucorales	f__Mucoraceae	g__Mucor	s__Mucor_sp
FJ210515	k__Fungi	p__Zygomycota	c__Mucoromycotina_cls_Incertae_sedis	o__Mucorales	f__Lichtheimiaceae	g__Rhizomucor	s__Rhizomucor_sp
FJ791134	k__Fungi	p__Basidiomycota	c__Agaricomycetes	o__Polyporales	f__Meruliaceae	g__Phlebia	s__Phlebia_subserialis
FJ791132	k__Fungi	p__Basidiomycota	c__Agaricomycetes	o__Agaricales	f__Agaricaceae	g__Coprinus	s__Coprinus_sp
FJ793131	k__Fungi	p__Ascomycota	c__Saccharomycetes	o__Saccharomycetales	f__Saccharomycetales_fam_Incertae_sedis	g__Wickerhamomyces	s__Wickerhamomyces_patagonicus
FJ798705	k__Fungi	p__Basidiomycota	c__Agaricomycetes	o__Polyporales	f__Meruliaceae	g__Steccherinum	s__Steccherinum_murashkinskyi
FJ744594	k__Fungi	p__Basidiomycota	c__Agaricomycetes	o__Polyporales	f__Meruliaceae	g__Irpex	s__Irpex_lacteus
FJ715822	k__Fungi	p__Basidiomycota	c__Agaricomycetes	o__Polyporales	f__Polyporaceae	g__Trametes	s__Trametes_hirsuta
FJ605099	k__Fungi	p__Ascomycota	c__Sordariomycetes	o__Hypocreales	f__Hypocreaceae	g__Trichoderma	s__Trichoderma_pseudokoningii
FJ179472	k__Fungi	p__Basidiomycota	c__Agaricomycetes	o__Agaricales	f__Mycenaceae	g__Mycena	s__Mycena_sp
FJ179471	k__Fungi	p__Basidiomycota	c__Agaricomycetes	o__Agaricales	f__Mycenaceae	g__Mycena	s__Mycena_sp
FJ179470	k__Fungi	p__Basidiomycota	c__Agaricomycetes	o__Agaricales	f__Mycenaceae	g__Mycena	s__Mycena_sp
FJ179469	k__Fungi	p__Basidiomycota	c__Agaricomycetes	o__Agaricales	f__Mycenaceae	g__Mycena	s__Mycena_sp
EU259196	k__Fungi	p__Basidiomycota	c__Agaricomycetes	o__Agaricales	f__Psathyrellaceae	g__Psathyrella	s__Psathyrella_aquatica
EU259194	k__Fungi	p__Basidiomycota	c__Agaricomycetes	o__Agaricales	f__Psathyrellaceae	g__Psathyrella	s__Psathyrella_aquatica
EU935579	k__Fungi	p__Basidiomycota	c__Agaricomycetes	o__Agaricales	f__Marasmiaceae	g__Marasmius	s__Marasmius_sp
EU935578	k__Fungi	p__Basidiomycota	c__Agaricomycetes	o__Agaricales	f__Marasmiaceae	g__Marasmius	s__Marasmius_sp
EU935574	k__Fungi	p__Basidiomycota	c__Agaricomycetes	o__Agaricales	f__Marasmiaceae	g__Marasmius	s__Marasmius_sp
EU935571	k__Fungi	p__Basidiomycota	c__Agaricomycetes	o__Agaricales	f__Marasmiaceae	g__Marasmius	s__Marasmius_nigrobrunneus
EU935570	k__Fungi	p__Basidiomycota	c__Agaricomycetes	o__Agaricales	f__Marasmiaceae	g__Marasmius	s__Marasmius_nigrobrunneus
EU935568	k__Fungi	p__Basidiomycota	c__Agaricomycetes	o__Agaricales	f__Marasmiaceae	g__Marasmius	s__Marasmius_tenuissimus
EU935567	k__Fungi	p__Basidiomycota	c__Agaricomycetes	o__Agaricales	f__Marasmiaceae	g__Marasmius	s__Marasmius_leveilleanus
EU935562	k__Fungi	p__Basidiomycota	c__Agaricomycetes	o__Agaricales	f__Marasmiaceae	g__Marasmius	s__Marasmius_apatelius
EU935556	k__Fungi	p__Basidiomycota	c__Agaricomycetes	o__Agaricales	f__Marasmiaceae	g__Marasmius	s__Marasmius_purpureobrunneolus
EU935553	k__Fungi	p__Basidiomycota	c__Agaricomycetes	o__Agaricales	f__Marasmiaceae	g__Marasmius	s__Marasmius_guyanensis
EU935552	k__Fungi	p__Basidiomycota	c__Agaricomycetes	o__Agaricales	f__Marasmiaceae	g__Marasmius	s__Marasmius_guyanensis
EU935550	k__Fungi	p__Basidiomycota	c__Agaricomycetes	o__Agaricales	f__Marasmiaceae	g__Marasmius	s__Marasmius_ruforotula
EU935548	k__Fungi	p__Basidiomycota	c__Agaricomycetes	o__Agaricales	f__Marasmiaceae	g__Marasmius	s__Marasmius_cafeyen
EU935546	k__Fungi	p__Basidiomycota	c__Agaricomycetes	o__Agaricales	f__Marasmiaceae	g__Marasmius	s__Marasmius_cafeyen
EU935541	k__Fungi	p__Basidiomycota	c__Agaricomycetes	o__Agaricales	f__Marasmiaceae	g__Marasmius	s__Marasmius_coarctatus
EU935539	k__Fungi	p__Basidiomycota	c__Agaricomycetes	o__Agaricales	f__Marasmiaceae	g__Marasmius	s__Marasmius_purpureostriatus
EU935534	k__Fungi	p__Basidiomycota	c__Agaricomycetes	o__Agaricales	f__Marasmiaceae	g__Marasmius	s__Marasmius_sp
EU935532	k__Fungi	p__Basidiomycota	c__Agaricomycetes	o__Agaricales	f__Marasmiaceae	g__Marasmius	s__Marasmius_sp
EU935530	k__Fungi	p__Basidiomycota	c__Agaricomycetes	o__Agaricales	f__Marasmiaceae	g__Marasmius	s__Marasmius_haematocephalus
EU935526	k__Fungi	p__Basidiomycota	c__Agaricomycetes	o__Agaricales	f__Marasmiaceae	g__Marasmius	s__Marasmius_haematocephalus
EU935525	k__Fungi	p__Basidiomycota	c__Agaricomycetes	o__Agaricales	f__Marasmiaceae	g__Marasmius	s__Marasmius_sp
EU935523	k__Fungi	p__Basidiomycota	c__Agaricomycetes	o__Agaricales	f__Marasmiaceae	g__Marasmius	s__Marasmius_bambusiniformis
EU935522	k__Fungi	p__Basidiomycota	c__Agaricomycetes	o__Agaricales	f__Marasmiaceae	g__Marasmius	s__Marasmius_bambusiniformis
EU935521	k__Fungi	p__Basidiomycota	c__Agaricomycetes	o__Agaricales	f__Marasmiaceae	g__Marasmius	s__Marasmius_bambusiniformis
EU935520	k__Fungi	p__Basidiomycota	c__Agaricomycetes	o__Agaricales	f__Marasmiaceae	g__Marasmius	s__Marasmius_suthepensis
EU935519	k__Fungi	p__Basidiomycota	c__Agaricomycetes	o__Agaricales	f__Marasmiaceae	g__Marasmius	s__Marasmius_sp
EU935517	k__Fungi	p__Basidiomycota	c__Agaricomycetes	o__Agaricales	f__Marasmiaceae	g__Marasmius	s__Marasmius_sp
EU935515	k__Fungi	p__Basidiomycota	c__Agaricomycetes	o__Agaricales	f__Marasmiaceae	g__Marasmius	s__Marasmius_jasminodorus
EU935514	k__Fungi	p__Basidiomycota	c__Agaricomycetes	o__Agaricales	f__Marasmiaceae	g__Marasmius	s__Marasmius_inthanonensis
EU935512	k__Fungi	p__Basidiomycota	c__Agaricomycetes	o__Agaricales	f__Marasmiaceae	g__Marasmius	s__Marasmius_jasminodorus
EU935511	k__Fungi	p__Basidiomycota	c__Agaricomycetes	o__Agaricales	f__Marasmiaceae	g__Marasmius	s__Marasmius_sp
EU935496	k__Fungi	p__Basidiomycota	c__Agaricomycetes	o__Agaricales	f__Marasmiaceae	g__Marasmius	s__Marasmius_imitarius
EU935495	k__Fungi	p__Basidiomycota	c__Agaricomycetes	o__Agaricales	f__Marasmiaceae	g__Marasmius	s__Marasmius_cremeus
EU935493	k__Fungi	p__Basidiomycota	c__Agaricomycetes	o__Agaricales	f__Marasmiaceae	g__Marasmius	s__Marasmius_nummularius
EU935492	k__Fungi	p__Basidiomycota	c__Agaricomycetes	o__Agaricales	f__Marasmiaceae	g__Marasmius	s__Marasmius_nummularius
EU935491	k__Fungi	p__Basidiomycota	c__Agaricomycetes	o__Agaricales	f__Marasmiaceae	g__Marasmius	s__Marasmius_trichotus
EU935489	k__Fungi	p__Basidiomycota	c__Agaricomycetes	o__Agaricales	f__Marasmiaceae	g__Marasmius	s__Marasmius_xestocephalus
EU935488	k__Fungi	p__Basidiomycota	c__Agaricomycetes	o__Agaricales	f__Marasmiaceae	g__Marasmius	s__Marasmius_xestocephalus
EU935487	k__Fungi	p__Basidiomycota	c__Agaricomycetes	o__Agaricales	f__Marasmiaceae	g__Marasmius	s__Marasmius_iras
EU935486	k__Fungi	p__Basidiomycota	c__Agaricomycetes	o__Agaricales	f__Marasmiaceae	g__Marasmius	s__Marasmius_iras
EU935484	k__Fungi	p__Basidiomycota	c__Agaricomycetes	o__Agaricales	f__Marasmiaceae	g__Marasmius	s__Marasmius_hypophaeus
EU935483	k__Fungi	p__Basidiomycota	c__Agaricomycetes	o__Agaricales	f__Marasmiaceae	g__Marasmius	s__Marasmius_corneri
EU935482	k__Fungi	p__Basidiomycota	c__Agaricomycetes	o__Agaricales	f__Marasmiaceae	g__Marasmius	s__Marasmius_corneri
EU935478	k__Fungi	p__Basidiomycota	c__Agaricomycetes	o__Agaricales	f__Marasmiaceae	g__Marasmius	s__Marasmius_bondoi
EU935476	k__Fungi	p__Basidiomycota	c__Agaricomycetes	o__Agaricales	f__Marasmiaceae	g__Marasmius	s__Marasmius_bondoi
EU935474	k__Fungi	p__Basidiomycota	c__Agaricomycetes	o__Agaricales	f__Marasmiaceae	g__Marasmius	s__Marasmius_bondoi
FJ475798	k__Fungi	p__Basidiomycota	c__Agaricomycetes	o__Trechisporales	f__Hydnodontaceae	g__Luellia	s__Luellia_sp
FJ475793	k__Fungi	p__Basidiomycota	c__Agaricomycetes	o__Trechisporales	f__Hydnodontaceae	g__Luellia	s__Luellia_sp
FJ475790	k__Fungi	p__Basidiomycota	c__Agaricomycetes	o__Trechisporales	f__Hydnodontaceae	g__Luellia	s__Luellia_sp
FJ475775	k__Fungi	p__Basidiomycota	c__Agaricomycetes	o__Trechisporales	f__Hydnodontaceae	g__Trechispora	s__Trechispora_sp
FJ475773	k__Fungi	p__Basidiomycota	c__Agaricomycetes	o__Thelephorales	f__Bankeraceae	g__Phellodon	s__Phellodon_sp
FJ475747	k__Fungi	p__Basidiomycota	c__Agaricomycetes	o__Agaricales	f__Omphalotaceae	g__Gymnopus	s__Gymnopus_sp
FJ475743	k__Fungi	p__Basidiomycota	c__Agaricomycetes	o__Agaricales	f__Omphalotaceae	g__Rhodocollybia	s__Rhodocollybia_sp
FJ475726	k__Fungi	p__Basidiomycota	c__Agaricomycetes	o__Trechisporales	f__Hydnodontaceae	g__Luellia	s__Luellia_sp
FJ475706	k__Fungi	p__Basidiomycota	c__Agaricomycetes	o__Trechisporales	f__Hydnodontaceae	g__Trechispora	s__Trechispora_sp
FJ475705	k__Fungi	p__Basidiomycota	c__Agaricomycetes	o__Trechisporales	f__Hydnodontaceae	g__Trechispora	s__Trechispora_sp
FJ475691	k__Fungi	p__Basidiomycota	c__Agaricomycetes	o__Agaricales	f__Omphalotaceae	g__Gymnopus	s__Gymnopus_sp
FJ475684	k__Fungi	p__Basidiomycota	c__Agaricomycetes	o__Trechisporales	f__Hydnodontaceae	g__Luellia	s__Luellia_sp
FJ475683	k__Fungi	p__Basidiomycota	c__Agaricomycetes	o__Trechisporales	f__Hydnodontaceae	g__Luellia	s__Luellia_sp
FJ475559	k__Fungi	p__Basidiomycota	c__Agaricomycetes	o__Boletales	f__Suillaceae	g__Suillus	s__Suillus_sp
FJ486276	k__Fungi	p__Ascomycota	c__Leotiomycetes	o__Helotiales	f__Helotiales_fam_Incertae_sedis	g__Cadophora	s__Cadophora_luteo-olivacea
FJ486274	k__Fungi	p__Ascomycota	c__Leotiomycetes	o__Helotiales	f__Helotiales_fam_Incertae_sedis	g__Cadophora	s__Cadophora_luteo-olivacea
FJ486273	k__Fungi	p__Ascomycota	c__Leotiomycetes	o__Helotiales	f__Helotiales_fam_Incertae_sedis	g__Cadophora	s__Cadophora_luteo-olivacea
EU862227	k__Fungi	p__Basidiomycota	c__Agaricomycetes	o__Cantharellales	f__Clavulinaceae	g__Clavulina	s__Clavulina_coralloides
EU862226	k__Fungi	p__Basidiomycota	c__Agaricomycetes	o__Cantharellales	f__Clavulinaceae	g__Clavulina	s__Clavulina_sp
EU862225	k__Fungi	p__Basidiomycota	c__Agaricomycetes	o__Cantharellales	f__Clavulinaceae	g__Clavulina	s__Clavulina_sp
EU862224	k__Fungi	p__Basidiomycota	c__Agaricomycetes	o__Cantharellales	f__Clavulinaceae	g__Clavulina	s__Clavulina_rugosa
EU862223	k__Fungi	p__Basidiomycota	c__Agaricomycetes	o__Cantharellales	f__Clavulinaceae	g__Clavulina	s__Clavulina_coralloides
EU862219	k__Fungi	p__Basidiomycota	c__Agaricomycetes	o__Cantharellales	f__Clavulinaceae	g__Clavulina	s__Clavulina_coralloides
EU862218	k__Fungi	p__Basidiomycota	c__Agaricomycetes	o__Cantharellales	f__Clavulinaceae	g__Clavulina	s__Clavulina_rugosa
EU862217	k__Fungi	p__Basidiomycota	c__Agaricomycetes	o__Cantharellales	f__Clavulinaceae	g__Clavulina	s__Clavulina_rugosa
EU862216	k__Fungi	p__Basidiomycota	c__Agaricomycetes	o__Cantharellales	f__Clavulinaceae	g__Clavulina	s__Clavulina_coralloides
EU862215	k__Fungi	p__Basidiomycota	c__Agaricomycetes	o__Cantharellales	f__Clavulinaceae	g__Clavulina	s__Clavulina_rugosa
EU862214	k__Fungi	p__Basidiomycota	c__Agaricomycetes	o__Cantharellales	f__Clavulinaceae	g__Clavulina	s__Clavulina_sp
EU862213	k__Fungi	p__Basidiomycota	c__Agaricomycetes	o__Cantharellales	f__Clavulinaceae	g__Clavulina	s__Clavulina_rugosa
EU862212	k__Fungi	p__Basidiomycota	c__Agaricomycetes	o__Cantharellales	f__Clavulinaceae	g__Clavulina	s__Clavulina_sp
EU862211	k__Fungi	p__Basidiomycota	c__Agaricomycetes	o__Cantharellales	f__Clavulinaceae	g__Clavulina	s__Clavulina_rugosa
EU862209	k__Fungi	p__Basidiomycota	c__Agaricomycetes	o__Cantharellales	f__Clavulinaceae	g__Clavulina	s__Clavulina_cinerea
EU862208	k__Fungi	p__Basidiomycota	c__Agaricomycetes	o__Cantharellales	f__Clavulinaceae	g__Clavulina	s__Clavulina_sp
EU862207	k__Fungi	p__Basidiomycota	c__Agaricomycetes	o__Cantharellales	f__Clavulinaceae	g__Clavulina	s__Clavulina_sp
EU862205	k__Fungi	p__Basidiomycota	c__Agaricomycetes	o__Cantharellales	f__Clavulinaceae	g__Clavulina	s__Clavulina_sp
EU862204	k__Fungi	p__Basidiomycota	c__Agaricomycetes	o__Cantharellales	f__Clavulinaceae	g__Clavulina	s__Clavulina_sp
EU879150	k__Fungi	p__Ascomycota	c__Sordariomycetes	o__Ophiostomatales	f__Ophiostomataceae	g__Grosmannia	s__Grosmannia_piceaperda
EU879149	k__Fungi	p__Ascomycota	c__Sordariomycetes	o__Ophiostomatales	f__Ophiostomataceae	g__Grosmannia	s__Grosmannia_piceaperda
EU879148	k__Fungi	p__Ascomycota	c__Sordariomycetes	o__Ophiostomatales	f__Ophiostomataceae	g__Grosmannia	s__Grosmannia_huntii
EU879144	k__Fungi	p__Ascomycota	c__Sordariomycetes	o__Ophiostomatales	f__Ophiostomataceae	g__Ophiostoma	s__Ophiostoma_serpens
EU879143	k__Fungi	p__Ascomycota	c__Sordariomycetes	o__Ophiostomatales	f__Ophiostomataceae	g__Leptographium	s__Leptographium_procerum
EU879142	k__Fungi	p__Ascomycota	c__Sordariomycetes	o__Ophiostomatales	f__Ophiostomataceae	g__Grosmannia	s__Grosmannia_cainii
EU879141	k__Fungi	p__Ascomycota	c__Sordariomycetes	o__Ophiostomatales	f__Ophiostomataceae	g__Grosmannia	s__Grosmannia_europhioides
EU879121	k__Fungi	p__Ascomycota	c__Sordariomycetes	o__Microascales	f__Ceratocystidaceae	g__Ceratocystis	s__Ceratocystis_deltoideospora
FJ372687	k__Fungi	p__Basidiomycota	c__Agaricomycetes	o__Polyporales	f__Polyporaceae	g__Pycnoporus	s__Pycnoporus_sanguineus
FJ372686	k__Fungi	p__Basidiomycota	c__Agaricomycetes	o__Polyporales	f__Polyporaceae	g__Pycnoporus	s__Pycnoporus_puniceus
FJ372685	k__Fungi	p__Basidiomycota	c__Agaricomycetes	o__Polyporales	f__Polyporaceae	g__Pycnoporus	s__Pycnoporus_puniceus
FJ372684	k__Fungi	p__Basidiomycota	c__Agaricomycetes	o__Polyporales	f__Fomitopsidaceae	g__Fomitopsis	s__Fomitopsis_ostreiformis
FJ372681	k__Fungi	p__Basidiomycota	c__Agaricomycetes	o__Polyporales	f__Fomitopsidaceae	g__Fomitopsis	s__Fomitopsis_sp
FJ372680	k__Fungi	p__Basidiomycota	c__Agaricomycetes	o__Polyporales	f__Fomitopsidaceae	g__Fomitopsis	s__Fomitopsis_sp
FJ372679	k__Fungi	p__Basidiomycota	c__Agaricomycetes	o__Polyporales	f__Fomitopsidaceae	g__Fomitopsis	s__Fomitopsis_sp
FJ372678	k__Fungi	p__Basidiomycota	c__Agaricomycetes	o__Polyporales	f__Fomitopsidaceae	g__Fomitopsis	s__Fomitopsis_sp
FJ372677	k__Fungi	p__Basidiomycota	c__Agaricomycetes	o__Polyporales	f__Fomitopsidaceae	g__Fomitopsis	s__Fomitopsis_sp
FJ372673	k__Fungi	p__Basidiomycota	c__Agaricomycetes	o__Polyporales	f__Fomitopsidaceae	g__Fomitopsis	s__Fomitopsis_sp
EU823316	k__Fungi	p__Basidiomycota	c__Agaricomycetes	o__Polyporales	f__Meruliaceae	g__Bjerkandera	s__Bjerkandera_sp
EU823314	k__Fungi	p__Ascomycota	c__Pezizomycotina_cls_Incertae_sedis	o__Pezizomycotina_ord_Incertae_sedis	f__Pezizomycotina_fam_Incertae_sedis	g__Ochroconis	s__Ochroconis_tshawytschae
FJ231466	k__Fungi	p__Ascomycota	c__Saccharomycetes	o__Saccharomycetales	f__Saccharomycodaceae	g__Hanseniaspora	s__Hanseniaspora_guilliermondii
FJ231453	k__Fungi	p__Ascomycota	c__Saccharomycetes	o__Saccharomycetales	f__Saccharomycodaceae	g__Hanseniaspora	s__Hanseniaspora_guilliermondii
FJ231451	k__Fungi	p__Ascomycota	c__Saccharomycetes	o__Saccharomycetales	f__Saccharomycodaceae	g__Hanseniaspora	s__Hanseniaspora_guilliermondii
FJ231449	k__Fungi	p__Ascomycota	c__Saccharomycetes	o__Saccharomycetales	f__Saccharomycodaceae	g__Hanseniaspora	s__Hanseniaspora_guilliermondii
FJ231448	k__Fungi	p__Ascomycota	c__Saccharomycetes	o__Saccharomycetales	f__Saccharomycodaceae	g__Hanseniaspora	s__Hanseniaspora_guilliermondii
FJ231445	k__Fungi	p__Ascomycota	c__Saccharomycetes	o__Saccharomycetales	f__Saccharomycodaceae	g__Hanseniaspora	s__Hanseniaspora_guilliermondii
FJ231443	k__Fungi	p__Ascomycota	c__Saccharomycetes	o__Saccharomycetales	f__Saccharomycodaceae	g__Hanseniaspora	s__Hanseniaspora_guilliermondii
FJ231437	k__Fungi	p__Ascomycota	c__Saccharomycetes	o__Saccharomycetales	f__Saccharomycetaceae	g__Saccharomyces	s__Saccharomyces_cerevisiae
FJ231436	k__Fungi	p__Ascomycota	c__Saccharomycetes	o__Saccharomycetales	f__Saccharomycetaceae	g__Saccharomyces	s__Saccharomyces_cerevisiae
FJ231431	k__Fungi	p__Ascomycota	c__Saccharomycetes	o__Saccharomycetales	f__Saccharomycetaceae	g__Saccharomyces	s__Saccharomyces_cerevisiae
FJ231430	k__Fungi	p__Ascomycota	c__Saccharomycetes	o__Saccharomycetales	f__Saccharomycetaceae	g__Saccharomyces	s__Saccharomyces_cerevisiae
FJ231429	k__Fungi	p__Ascomycota	c__Saccharomycetes	o__Saccharomycetales	f__Saccharomycetaceae	g__Saccharomyces	s__Saccharomyces_cerevisiae
FJ160958	k__Fungi	p__Zygomycota	c__Mucoromycotina_cls_Incertae_sedis	o__Mucorales	f__Pilobolaceae	g__Pilobolus	s__Pilobolus_crystallinus
FJ160954	k__Fungi	p__Zygomycota	c__Mucoromycotina_cls_Incertae_sedis	o__Mucorales	f__Pilobolaceae	g__Pilobolus	s__Pilobolus_lentiger
FJ160952	k__Fungi	p__Zygomycota	c__Mucoromycotina_cls_Incertae_sedis	o__Mucorales	f__Pilobolaceae	g__Pilobolus	s__Pilobolus_longipes
FJ160949	k__Fungi	p__Zygomycota	c__Mucoromycotina_cls_Incertae_sedis	o__Mucorales	f__Pilobolaceae	g__Pilobolus	s__Pilobolus_crystallinus
FJ160948	k__Fungi	p__Zygomycota	c__Mucoromycotina_cls_Incertae_sedis	o__Mucorales	f__Pilobolaceae	g__Pilobolus	s__Pilobolus_roridus
FJ160947	k__Fungi	p__Zygomycota	c__Mucoromycotina_cls_Incertae_sedis	o__Mucorales	f__Pilobolaceae	g__Pilobolus	s__Pilobolus_crystallinus
FJ160942	k__Fungi	p__Zygomycota	c__Mucoromycotina_cls_Incertae_sedis	o__Mucorales	f__Mucoraceae	g__Pilaira	s__Pilaira_anomala
FJ000404	k__Fungi	p__Ascomycota	c__Pezizomycotina_cls_Incertae_sedis	o__Pezizomycotina_ord_Incertae_sedis	f__Pezizomycotina_fam_Incertae_sedis	g__Lunulospora	s__Lunulospora_curvula
EU681361	k__Fungi	p__Ascomycota	c__Lecanoromycetes	o__Teloschistales	f__Teloschistaceae	g__Gallowayella	s__Gallowayella_poeltii
EU681357	k__Fungi	p__Ascomycota	c__Lecanoromycetes	o__Teloschistales	f__Teloschistaceae	g__Xanthomendoza	s__Xanthomendoza_galericulata
EU681356	k__Fungi	p__Ascomycota	c__Lecanoromycetes	o__Teloschistales	f__Teloschistaceae	g__Xanthoria	s__Xanthoria_montana
EU681354	k__Fungi	p__Ascomycota	c__Lecanoromycetes	o__Teloschistales	f__Teloschistaceae	g__Xanthoria	s__Xanthoria_sogdiana
EU681353	k__Fungi	p__Ascomycota	c__Lecanoromycetes	o__Teloschistales	f__Teloschistaceae	g__Xanthomendoza	s__Xanthomendoza_weberi
EU681352	k__Fungi	p__Ascomycota	c__Lecanoromycetes	o__Teloschistales	f__Teloschistaceae	g__Xanthomendoza	s__Xanthomendoza_fulva
EU681349	k__Fungi	p__Ascomycota	c__Lecanoromycetes	o__Teloschistales	f__Teloschistaceae	g__Xanthomendoza	s__Xanthomendoza_mendozae
EU681347	k__Fungi	p__Ascomycota	c__Lecanoromycetes	o__Teloschistales	f__Teloschistaceae	g__Xanthoria	s__Xanthoria_novozelandica
EU681346	k__Fungi	p__Ascomycota	c__Lecanoromycetes	o__Teloschistales	f__Teloschistaceae	g__Xanthoria	s__Xanthoria_fallax
EU681345	k__Fungi	p__Ascomycota	c__Lecanoromycetes	o__Teloschistales	f__Teloschistaceae	g__Xanthoria	s__Xanthoria_alfredii
EU681343	k__Fungi	p__Ascomycota	c__Lecanoromycetes	o__Teloschistales	f__Teloschistaceae	g__Xanthoria	s__Xanthoria_sp
EU681342	k__Fungi	p__Ascomycota	c__Lecanoromycetes	o__Teloschistales	f__Teloschistaceae	g__Xanthoria	s__Xanthoria_ulophyllodes
EU681341	k__Fungi	p__Ascomycota	c__Lecanoromycetes	o__Teloschistales	f__Teloschistaceae	g__Xanthoria	s__Xanthoria_ulophyllodes
EU681340	k__Fungi	p__Ascomycota	c__Lecanoromycetes	o__Teloschistales	f__Teloschistaceae	g__Xanthoria	s__Xanthoria_ulophyllodes
EU681339	k__Fungi	p__Ascomycota	c__Lecanoromycetes	o__Teloschistales	f__Teloschistaceae	g__Xanthoria	s__Xanthoria_papillifera
EU681337	k__Fungi	p__Ascomycota	c__Lecanoromycetes	o__Teloschistales	f__Teloschistaceae	g__Xanthoria	s__Xanthoria_elegans
EU681336	k__Fungi	p__Ascomycota	c__Lecanoromycetes	o__Teloschistales	f__Teloschistaceae	g__Xanthoria	s__Xanthoria_elegans
EU681335	k__Fungi	p__Ascomycota	c__Lecanoromycetes	o__Teloschistales	f__Teloschistaceae	g__Rusavskia	s__Rusavskia_sorediata
EU681334	k__Fungi	p__Ascomycota	c__Lecanoromycetes	o__Teloschistales	f__Teloschistaceae	g__Xanthoria	s__Xanthoria_polycarpa
EU681333	k__Fungi	p__Ascomycota	c__Lecanoromycetes	o__Teloschistales	f__Teloschistaceae	g__Xanthoria	s__Xanthoria_polycarpa
EU681332	k__Fungi	p__Ascomycota	c__Lecanoromycetes	o__Teloschistales	f__Teloschistaceae	g__Xanthoria	s__Xanthoria_polycarpa
EU681331	k__Fungi	p__Ascomycota	c__Lecanoromycetes	o__Teloschistales	f__Teloschistaceae	g__Xanthoria	s__Xanthoria_papillifera
EU681330	k__Fungi	p__Ascomycota	c__Lecanoromycetes	o__Teloschistales	f__Teloschistaceae	g__Xanthoria	s__Xanthoria_papillifera
EU681323	k__Fungi	p__Ascomycota	c__Lecanoromycetes	o__Teloschistales	f__Teloschistaceae	g__Polycauliona	s__Polycauliona_candelaria
EU681322	k__Fungi	p__Ascomycota	c__Lecanoromycetes	o__Teloschistales	f__Teloschistaceae	g__Polycauliona	s__Polycauliona_candelaria
EU681321	k__Fungi	p__Ascomycota	c__Lecanoromycetes	o__Teloschistales	f__Teloschistaceae	g__Polycauliona	s__Polycauliona_candelaria
EU681320	k__Fungi	p__Ascomycota	c__Lecanoromycetes	o__Teloschistales	f__Teloschistaceae	g__Dufourea	s__Dufourea_karrooensis
EU681319	k__Fungi	p__Ascomycota	c__Lecanoromycetes	o__Teloschistales	f__Teloschistaceae	g__Dufourea	s__Dufourea_bonae-spei
EU681317	k__Fungi	p__Ascomycota	c__Lecanoromycetes	o__Teloschistales	f__Teloschistaceae	g__Xanthoria	s__Xanthoria_inflata
EU681315	k__Fungi	p__Ascomycota	c__Lecanoromycetes	o__Teloschistales	f__Teloschistaceae	g__Dufourea	s__Dufourea_flammea
EU681314	k__Fungi	p__Ascomycota	c__Lecanoromycetes	o__Teloschistales	f__Teloschistaceae	g__Dufourea	s__Dufourea_capensis
EU681313	k__Fungi	p__Ascomycota	c__Lecanoromycetes	o__Teloschistales	f__Teloschistaceae	g__Dufourea	s__Dufourea_turbinata
EU681311	k__Fungi	p__Ascomycota	c__Lecanoromycetes	o__Teloschistales	f__Teloschistaceae	g__Dufourea	s__Dufourea_turbinata
EU681310	k__Fungi	p__Ascomycota	c__Lecanoromycetes	o__Teloschistales	f__Teloschistaceae	g__Dufourea	s__Dufourea_turbinata
EU681309	k__Fungi	p__Ascomycota	c__Lecanoromycetes	o__Teloschistales	f__Teloschistaceae	g__Xanthoria	s__Xanthoria_elixii
EU681308	k__Fungi	p__Ascomycota	c__Lecanoromycetes	o__Teloschistales	f__Teloschistaceae	g__Xanthoria	s__Xanthoria_elixii
EU681306	k__Fungi	p__Ascomycota	c__Lecanoromycetes	o__Teloschistales	f__Teloschistaceae	g__Xanthoria	s__Xanthoria_streimannii
EU681304	k__Fungi	p__Ascomycota	c__Lecanoromycetes	o__Teloschistales	f__Teloschistaceae	g__Dufourea	s__Dufourea_filsonii
EU681303	k__Fungi	p__Ascomycota	c__Lecanoromycetes	o__Teloschistales	f__Teloschistaceae	g__Dufourea	s__Dufourea_ligulata
EU681302	k__Fungi	p__Ascomycota	c__Lecanoromycetes	o__Teloschistales	f__Teloschistaceae	g__Dufourea	s__Dufourea_ligulata
EU681299	k__Fungi	p__Ascomycota	c__Lecanoromycetes	o__Teloschistales	f__Teloschistaceae	g__Xanthoria	s__Xanthoria_ectaneoides
EU681298	k__Fungi	p__Ascomycota	c__Lecanoromycetes	o__Teloschistales	f__Teloschistaceae	g__Xanthoria	s__Xanthoria_ectaneoides
EU681296	k__Fungi	p__Ascomycota	c__Lecanoromycetes	o__Teloschistales	f__Teloschistaceae	g__Xanthoria	s__Xanthoria_calcicola
EU681295	k__Fungi	p__Ascomycota	c__Lecanoromycetes	o__Teloschistales	f__Teloschistaceae	g__Xanthoria	s__Xanthoria_calcicola
EU681294	k__Fungi	p__Ascomycota	c__Lecanoromycetes	o__Teloschistales	f__Teloschistaceae	g__Xanthoria	s__Xanthoria_monofoliosa
EU681293	k__Fungi	p__Ascomycota	c__Lecanoromycetes	o__Teloschistales	f__Teloschistaceae	g__Xanthoria	s__Xanthoria_monofoliosa
EU681292	k__Fungi	p__Ascomycota	c__Lecanoromycetes	o__Teloschistales	f__Teloschistaceae	g__Xanthoria	s__Xanthoria_coomae
EU681291	k__Fungi	p__Ascomycota	c__Lecanoromycetes	o__Teloschistales	f__Teloschistaceae	g__Xanthoria	s__Xanthoria_coomae
EU681290	k__Fungi	p__Ascomycota	c__Lecanoromycetes	o__Teloschistales	f__Teloschistaceae	g__Xanthoria	s__Xanthoria_parietina
EU681289	k__Fungi	p__Ascomycota	c__Lecanoromycetes	o__Teloschistales	f__Teloschistaceae	g__Xanthoria	s__Xanthoria_parietina
EU681287	k__Fungi	p__Ascomycota	c__Lecanoromycetes	o__Teloschistales	f__Teloschistaceae	g__Teloschistes	s__Teloschistes_sp
EU681286	k__Fungi	p__Ascomycota	c__Lecanoromycetes	o__Teloschistales	f__Teloschistaceae	g__Gyalolechia	s__Gyalolechia_fulgens
EU681285	k__Fungi	p__Ascomycota	c__Lecanoromycetes	o__Teloschistales	f__Teloschistaceae	g__Gyalolechia	s__Gyalolechia_fulgens
EU681284	k__Fungi	p__Ascomycota	c__Lecanoromycetes	o__Teloschistales	f__Teloschistaceae	g__Caloplaca	s__Caloplaca_cerina
EU681283	k__Fungi	p__Ascomycota	c__Lecanoromycetes	o__Teloschistales	f__Teloschistaceae	g__Caloplaca	s__Caloplaca_cerina
EU681282	k__Fungi	p__Ascomycota	c__Lecanoromycetes	o__Teloschistales	f__Caliciaceae	g__Amandinea	s__Amandinea_punctata
EU888831	k__Fungi	p__Basidiomycota	c__Agaricomycetes	o__Polyporales	f__Polyporaceae	g__Pycnoporus	s__Pycnoporus_sp
EU664991	k__Fungi	p__Basidiomycota	c__Agaricomycetes	o__Agaricales	f__Psathyrellaceae	g__Psathyrella	s__Psathyrella_aquatica
EU664990	k__Fungi	p__Basidiomycota	c__Agaricomycetes	o__Agaricales	f__Psathyrellaceae	g__Psathyrella	s__Psathyrella_aquatica
EU664989	k__Fungi	p__Basidiomycota	c__Agaricomycetes	o__Agaricales	f__Psathyrellaceae	g__Psathyrella	s__Psathyrella_aquatica
EU825977	k__Fungi	p__Basidiomycota	c__Agaricomycetes	o__Agaricomycetidae_ord_Incertae_sedis	f__Agaricomycetidae_fam_Incertae_sedis	g__Dictyonema	s__Dictyonema_sp
EU825976	k__Fungi	p__Basidiomycota	c__Agaricomycetes	o__Agaricomycetidae_ord_Incertae_sedis	f__Agaricomycetidae_fam_Incertae_sedis	g__Dictyonema	s__Dictyonema_sp
EU825974	k__Fungi	p__Basidiomycota	c__Agaricomycetes	o__Agaricomycetidae_ord_Incertae_sedis	f__Agaricomycetidae_fam_Incertae_sedis	g__Dictyonema	s__Dictyonema_thelephora
EU825968	k__Fungi	p__Basidiomycota	c__Agaricomycetes	o__Atheliales	f__Atheliaceae	g__Cora	s__Cora_minor
EU825963	k__Fungi	p__Basidiomycota	c__Agaricomycetes	o__Agaricomycetidae_ord_Incertae_sedis	f__Agaricomycetidae_fam_Incertae_sedis	g__Dictyonema	s__Dictyonema_glabratum
EU825961	k__Fungi	p__Basidiomycota	c__Agaricomycetes	o__Agaricomycetidae_ord_Incertae_sedis	f__Agaricomycetidae_fam_Incertae_sedis	g__Dictyonema	s__Dictyonema_glabratum
EU825958	k__Fungi	p__Basidiomycota	c__Agaricomycetes	o__Agaricomycetidae_ord_Incertae_sedis	f__Agaricomycetidae_fam_Incertae_sedis	g__Dictyonema	s__Dictyonema_glabratum
EU825956	k__Fungi	p__Basidiomycota	c__Agaricomycetes	o__Agaricomycetidae_ord_Incertae_sedis	f__Agaricomycetidae_fam_Incertae_sedis	g__Dictyonema	s__Dictyonema_glabratum
EU825955	k__Fungi	p__Basidiomycota	c__Agaricomycetes	o__Agaricomycetidae_ord_Incertae_sedis	f__Agaricomycetidae_fam_Incertae_sedis	g__Dictyonema	s__Dictyonema_aeruginosulum
EU795708	k__Fungi	p__Ascomycota	c__Eurotiomycetes	o__Eurotiales	f__Trichocomaceae	g__Talaromyces	s__Talaromyces_ramulosus
EU795705	k__Fungi	p__Ascomycota	c__Eurotiomycetes	o__Eurotiales	f__Trichocomaceae	g__Talaromyces	s__Talaromyces_ramulosus
EU795704	k__Fungi	p__Ascomycota	c__Eurotiomycetes	o__Eurotiales	f__Trichocomaceae	g__Talaromyces	s__Talaromyces_ramulosus
EU714400	k__Fungi	p__Ascomycota	c__Pezizomycotina_cls_Incertae_sedis	o__Pezizomycotina_ord_Incertae_sedis	f__Pezizomycotina_fam_Incertae_sedis	g__Scolecobasidium	s__Scolecobasidium_sp
EU714394	k__Fungi	p__Ascomycota	c__Eurotiomycetes	o__Eurotiales	f__Trichocomaceae	g__Aspergillus	s__Aspergillus_aculeatus
EU714392	k__Fungi	p__Ascomycota	c__Pezizomycotina_cls_Incertae_sedis	o__Pezizomycotina_ord_Incertae_sedis	f__Pezizomycotina_fam_Incertae_sedis	g__Scolecobasidium	s__Scolecobasidium_sp
EU714383	k__Fungi	p__Ascomycota	c__Sordariomycetes	o__Hypocreales	f__Hypocreaceae	g__Trichoderma	s__Trichoderma_aureoviride
EU401764	k__Fungi	p__Ascomycota	c__Lecanoromycetes	o__Lecanorales	f__Parmeliaceae	g__Cetraria	s__Cetraria_laevigata
EU401763	k__Fungi	p__Ascomycota	c__Lecanoromycetes	o__Lecanorales	f__Parmeliaceae	g__Cetraria	s__Cetraria_kamtczatica
EU401760	k__Fungi	p__Ascomycota	c__Lecanoromycetes	o__Lecanorales	f__Parmeliaceae	g__Cetraria	s__Cetraria_australiensis
EU233990	k__Fungi	p__Basidiomycota	c__Agaricomycetes	o__Agaricales	f__Pleurotaceae	g__Pleurotus	s__Pleurotus_eryngii
EU233987	k__Fungi	p__Basidiomycota	c__Agaricomycetes	o__Agaricales	f__Pleurotaceae	g__Pleurotus	s__Pleurotus_eryngii
EU233986	k__Fungi	p__Basidiomycota	c__Agaricomycetes	o__Agaricales	f__Pleurotaceae	g__Pleurotus	s__Pleurotus_eryngii
EU233984	k__Fungi	p__Basidiomycota	c__Agaricomycetes	o__Agaricales	f__Pleurotaceae	g__Pleurotus	s__Pleurotus_eryngii
EU233982	k__Fungi	p__Basidiomycota	c__Agaricomycetes	o__Agaricales	f__Pleurotaceae	g__Pleurotus	s__Pleurotus_eryngii
EU233979	k__Fungi	p__Basidiomycota	c__Agaricomycetes	o__Agaricales	f__Pleurotaceae	g__Pleurotus	s__Pleurotus_eryngii
EU233977	k__Fungi	p__Basidiomycota	c__Agaricomycetes	o__Agaricales	f__Pleurotaceae	g__Pleurotus	s__Pleurotus_eryngii
EU233967	k__Fungi	p__Basidiomycota	c__Agaricomycetes	o__Agaricales	f__Pleurotaceae	g__Pleurotus	s__Pleurotus_eryngii
EU233966	k__Fungi	p__Basidiomycota	c__Agaricomycetes	o__Agaricales	f__Pleurotaceae	g__Pleurotus	s__Pleurotus_eryngii
EU233964	k__Fungi	p__Basidiomycota	c__Agaricomycetes	o__Agaricales	f__Pleurotaceae	g__Pleurotus	s__Pleurotus_eryngii
EU233963	k__Fungi	p__Basidiomycota	c__Agaricomycetes	o__Agaricales	f__Pleurotaceae	g__Pleurotus	s__Pleurotus_eryngii
EU233962	k__Fungi	p__Basidiomycota	c__Agaricomycetes	o__Agaricales	f__Pleurotaceae	g__Pleurotus	s__Pleurotus_eryngii
EU233961	k__Fungi	p__Basidiomycota	c__Agaricomycetes	o__Agaricales	f__Pleurotaceae	g__Pleurotus	s__Pleurotus_eryngii
EU233957	k__Fungi	p__Basidiomycota	c__Agaricomycetes	o__Agaricales	f__Pleurotaceae	g__Pleurotus	s__Pleurotus_eryngii
EU233956	k__Fungi	p__Basidiomycota	c__Agaricomycetes	o__Agaricales	f__Pleurotaceae	g__Pleurotus	s__Pleurotus_eryngii
EU233955	k__Fungi	p__Basidiomycota	c__Agaricomycetes	o__Agaricales	f__Pleurotaceae	g__Pleurotus	s__Pleurotus_ostreatus
EU233951	k__Fungi	p__Basidiomycota	c__Agaricomycetes	o__Agaricales	f__Pleurotaceae	g__Pleurotus	s__Pleurotus_eryngii
EU233950	k__Fungi	p__Basidiomycota	c__Agaricomycetes	o__Agaricales	f__Pleurotaceae	g__Pleurotus	s__Pleurotus_eryngii
EU233949	k__Fungi	p__Basidiomycota	c__Agaricomycetes	o__Agaricales	f__Pleurotaceae	g__Pleurotus	s__Pleurotus_eryngii
EU233947	k__Fungi	p__Basidiomycota	c__Agaricomycetes	o__Agaricales	f__Pleurotaceae	g__Pleurotus	s__Pleurotus_fossulatus
EU233946	k__Fungi	p__Basidiomycota	c__Agaricomycetes	o__Agaricales	f__Pleurotaceae	g__Pleurotus	s__Pleurotus_fossulatus
EU487011	k__Fungi	p__Basidiomycota	c__Agaricomycetes	o__Agaricales	f__Strophariaceae	g__Agrocybe	s__Agrocybe_sp
EU482283	k__Fungi	p__Ascomycota	c__Sordariomycetes	o__Sordariomycetidae_ord_Incertae_sedis	f__Glomerellaceae	g__Colletotrichum	s__Colletotrichum_sp
EU280102	k__Fungi	p__Ascomycota	c__Sordariomycetes	o__Hypocreales	f__Hypocreaceae	g__Trichoderma	s__Trichoderma_sp
EU280101	k__Fungi	p__Ascomycota	c__Sordariomycetes	o__Hypocreales	f__Hypocreaceae	g__Trichoderma	s__Trichoderma_reesei
EU280100	k__Fungi	p__Ascomycota	c__Sordariomycetes	o__Hypocreales	f__Hypocreaceae	g__Trichoderma	s__Trichoderma_ghanense
EU280099	k__Fungi	p__Ascomycota	c__Sordariomycetes	o__Hypocreales	f__Hypocreaceae	g__Trichoderma	s__Trichoderma_longibrachiatum
EU280098	k__Fungi	p__Ascomycota	c__Sordariomycetes	o__Hypocreales	f__Hypocreaceae	g__Trichoderma	s__Trichoderma_citrinoviride
EU280097	k__Fungi	p__Ascomycota	c__Sordariomycetes	o__Hypocreales	f__Hypocreaceae	g__Trichoderma	s__Trichoderma_pseudokoningii
EU280096	k__Fungi	p__Ascomycota	c__Sordariomycetes	o__Hypocreales	f__Hypocreaceae	g__Trichoderma	s__Trichoderma_sp
EU280091	k__Fungi	p__Ascomycota	c__Sordariomycetes	o__Hypocreales	f__Hypocreaceae	g__Trichoderma	s__Trichoderma_harzianum
EU280089	k__Fungi	p__Ascomycota	c__Sordariomycetes	o__Hypocreales	f__Hypocreaceae	g__Trichoderma	s__Trichoderma_rossicum
EU280088	k__Fungi	p__Ascomycota	c__Sordariomycetes	o__Hypocreales	f__Hypocreaceae	g__Trichoderma	s__Trichoderma_brevicompactum
EU280086	k__Fungi	p__Ascomycota	c__Sordariomycetes	o__Hypocreales	f__Hypocreaceae	g__Trichoderma	s__Trichoderma_sp
EU280083	k__Fungi	p__Ascomycota	c__Sordariomycetes	o__Hypocreales	f__Hypocreaceae	g__Trichoderma	s__Trichoderma_tomentosum
EU280080	k__Fungi	p__Ascomycota	c__Sordariomycetes	o__Hypocreales	f__Hypocreaceae	g__Trichoderma	s__Trichoderma_sp
EU280079	k__Fungi	p__Ascomycota	c__Sordariomycetes	o__Hypocreales	f__Hypocreaceae	g__Trichoderma	s__Trichoderma_harzianum
EU280075	k__Fungi	p__Ascomycota	c__Sordariomycetes	o__Hypocreales	f__Hypocreaceae	g__Trichoderma	s__Trichoderma_harzianum
EU280071	k__Fungi	p__Ascomycota	c__Sordariomycetes	o__Hypocreales	f__Hypocreaceae	g__Trichoderma	s__Trichoderma_pleuroticola
EU280070	k__Fungi	p__Ascomycota	c__Sordariomycetes	o__Hypocreales	f__Hypocreaceae	g__Trichoderma	s__Trichoderma_sp
EU420068	k__Fungi	p__Basidiomycota	c__Agaricomycetes	o__Agaricales	f__Pleurotaceae	g__Pleurotus	s__Pleurotus_ostreatus
EU365860	k__Fungi	p__Ascomycota	c__Lecanoromycetes	o__Teloschistales	f__Teloschistaceae	g__Caloplaca	s__Caloplaca_cerina_var._chloroleuca
EU365859	k__Fungi	p__Ascomycota	c__Lecanoromycetes	o__Teloschistales	f__Teloschistaceae	g__Caloplaca	s__Caloplaca_chlorina
EU365858	k__Fungi	p__Ascomycota	c__Lecanoromycetes	o__Teloschistales	f__Teloschistaceae	g__Caloplaca	s__Caloplaca_chlorina
EU365855	k__Fungi	p__Ascomycota	c__Lecanoromycetes	o__Teloschistales	f__Teloschistaceae	g__Caloplaca	s__Caloplaca_subalpina
EU191069	k__Fungi	p__Basidiomycota	c__Agaricomycetes	o__Agaricales	f__Physalacriaceae	g__Flammulina	s__Flammulina_velutipes
EU191068	k__Fungi	p__Basidiomycota	c__Agaricomycetes	o__Agaricales	f__Physalacriaceae	g__Flammulina	s__Flammulina_velutipes
EU191067	k__Fungi	p__Basidiomycota	c__Agaricomycetes	o__Agaricales	f__Physalacriaceae	g__Flammulina	s__Flammulina_velutipes
EU191066	k__Fungi	p__Basidiomycota	c__Agaricomycetes	o__Agaricales	f__Physalacriaceae	g__Flammulina	s__Flammulina_velutipes
EU191065	k__Fungi	p__Basidiomycota	c__Agaricomycetes	o__Agaricales	f__Physalacriaceae	g__Flammulina	s__Flammulina_velutipes
EU191064	k__Fungi	p__Basidiomycota	c__Agaricomycetes	o__Agaricales	f__Physalacriaceae	g__Flammulina	s__Flammulina_velutipes
EU191058	k__Fungi	p__Basidiomycota	c__Agaricomycetes	o__Agaricales	f__Physalacriaceae	g__Flammulina	s__Flammulina_velutipes
EU191057	k__Fungi	p__Basidiomycota	c__Agaricomycetes	o__Agaricales	f__Physalacriaceae	g__Flammulina	s__Flammulina_ononidis
EU191056	k__Fungi	p__Basidiomycota	c__Agaricomycetes	o__Agaricales	f__Physalacriaceae	g__Flammulina	s__Flammulina_ononidis
EU191053	k__Fungi	p__Basidiomycota	c__Agaricomycetes	o__Agaricales	f__Physalacriaceae	g__Flammulina	s__Flammulina_rossica
EU191052	k__Fungi	p__Basidiomycota	c__Agaricomycetes	o__Agaricales	f__Physalacriaceae	g__Flammulina	s__Flammulina_populicola
EU191051	k__Fungi	p__Basidiomycota	c__Agaricomycetes	o__Agaricales	f__Physalacriaceae	g__Flammulina	s__Flammulina_populicola
EU191049	k__Fungi	p__Basidiomycota	c__Agaricomycetes	o__Agaricales	f__Physalacriaceae	g__Flammulina	s__Flammulina_populicola
EU191048	k__Fungi	p__Basidiomycota	c__Agaricomycetes	o__Agaricales	f__Physalacriaceae	g__Flammulina	s__Flammulina_sp
EU191047	k__Fungi	p__Basidiomycota	c__Agaricomycetes	o__Agaricales	f__Physalacriaceae	g__Flammulina	s__Flammulina_populicola
EU191045	k__Fungi	p__Basidiomycota	c__Agaricomycetes	o__Agaricales	f__Physalacriaceae	g__Flammulina	s__Flammulina_fennae
EF595855	k__Fungi	p__Basidiomycota	c__Agaricomycetes	o__Agaricales	f__Physalacriaceae	g__Flammulina	s__Flammulina_rossica
EF595854	k__Fungi	p__Basidiomycota	c__Agaricomycetes	o__Agaricales	f__Physalacriaceae	g__Flammulina	s__Flammulina_velutipes
EF595853	k__Fungi	p__Basidiomycota	c__Agaricomycetes	o__Agaricales	f__Physalacriaceae	g__Flammulina	s__Flammulina_velutipes
EF595852	k__Fungi	p__Basidiomycota	c__Agaricomycetes	o__Agaricales	f__Physalacriaceae	g__Flammulina	s__Flammulina_rossica
EF595851	k__Fungi	p__Basidiomycota	c__Agaricomycetes	o__Agaricales	f__Physalacriaceae	g__Flammulina	s__Flammulina_velutipes
EF595850	k__Fungi	p__Basidiomycota	c__Agaricomycetes	o__Agaricales	f__Physalacriaceae	g__Flammulina	s__Flammulina_rossica
EF595849	k__Fungi	p__Basidiomycota	c__Agaricomycetes	o__Agaricales	f__Physalacriaceae	g__Flammulina	s__Flammulina_sp
EF595848	k__Fungi	p__Basidiomycota	c__Agaricomycetes	o__Agaricales	f__Physalacriaceae	g__Flammulina	s__Flammulina_velutipes
EF595847	k__Fungi	p__Basidiomycota	c__Agaricomycetes	o__Agaricales	f__Physalacriaceae	g__Flammulina	s__Flammulina_rossica
EF595846	k__Fungi	p__Basidiomycota	c__Agaricomycetes	o__Agaricales	f__Physalacriaceae	g__Flammulina	s__Flammulina_rossica
EF595844	k__Fungi	p__Basidiomycota	c__Agaricomycetes	o__Agaricales	f__Physalacriaceae	g__Flammulina	s__Flammulina_velutipes
EF591927	k__Fungi	p__Ascomycota	c__Dothideomycetes	o__Botryosphaeriales	f__Aplosporellaceae	g__Aplosporella	s__Aplosporella_yalgorensis
EF532828	k__Fungi	p__Basidiomycota	c__Agaricomycetes	o__Cantharellales	f__Ceratobasidiaceae	g__Thanatephorus	s__Thanatephorus_cucumeris
EF532827	k__Fungi	p__Basidiomycota	c__Agaricomycetes	o__Cantharellales	f__Ceratobasidiaceae	g__Thanatephorus	s__Thanatephorus_cucumeris
EF532826	k__Fungi	p__Basidiomycota	c__Agaricomycetes	o__Cantharellales	f__Ceratobasidiaceae	g__Thanatephorus	s__Thanatephorus_cucumeris
EF532825	k__Fungi	p__Basidiomycota	c__Agaricomycetes	o__Cantharellales	f__Ceratobasidiaceae	g__Thanatephorus	s__Thanatephorus_cucumeris
EF026578	k__Fungi	p__Basidiomycota	c__Agaricomycetes	o__Cantharellales	f__Ceratobasidiaceae	g__Thanatephorus	s__Thanatephorus_cucumeris
EF026577	k__Fungi	p__Basidiomycota	c__Agaricomycetes	o__Cantharellales	f__Ceratobasidiaceae	g__Thanatephorus	s__Thanatephorus_cucumeris
EF026574	k__Fungi	p__Basidiomycota	c__Agaricomycetes	o__Cantharellales	f__Ceratobasidiaceae	g__Thanatephorus	s__Thanatephorus_cucumeris
DQ913076	k__Fungi	p__Basidiomycota	c__Agaricomycetes	o__Cantharellales	f__Ceratobasidiaceae	g__Thanatephorus	s__Thanatephorus_cucumeris
DQ913075	k__Fungi	p__Basidiomycota	c__Agaricomycetes	o__Cantharellales	f__Ceratobasidiaceae	g__Thanatephorus	s__Thanatephorus_cucumeris
DQ913074	k__Fungi	p__Basidiomycota	c__Agaricomycetes	o__Cantharellales	f__Ceratobasidiaceae	g__Thanatephorus	s__Thanatephorus_cucumeris
DQ913073	k__Fungi	p__Basidiomycota	c__Agaricomycetes	o__Cantharellales	f__Ceratobasidiaceae	g__Thanatephorus	s__Thanatephorus_cucumeris
DQ913072	k__Fungi	p__Basidiomycota	c__Agaricomycetes	o__Cantharellales	f__Ceratobasidiaceae	g__Thanatephorus	s__Thanatephorus_cucumeris
DQ913071	k__Fungi	p__Basidiomycota	c__Agaricomycetes	o__Cantharellales	f__Ceratobasidiaceae	g__Thanatephorus	s__Thanatephorus_cucumeris
DQ913070	k__Fungi	p__Basidiomycota	c__Agaricomycetes	o__Cantharellales	f__Ceratobasidiaceae	g__Thanatephorus	s__Thanatephorus_cucumeris
DQ913069	k__Fungi	p__Basidiomycota	c__Agaricomycetes	o__Cantharellales	f__Ceratobasidiaceae	g__Thanatephorus	s__Thanatephorus_cucumeris
DQ913068	k__Fungi	p__Basidiomycota	c__Agaricomycetes	o__Cantharellales	f__Ceratobasidiaceae	g__Thanatephorus	s__Thanatephorus_cucumeris
DQ913067	k__Fungi	p__Basidiomycota	c__Agaricomycetes	o__Cantharellales	f__Ceratobasidiaceae	g__Thanatephorus	s__Thanatephorus_cucumeris
DQ913066	k__Fungi	p__Basidiomycota	c__Agaricomycetes	o__Cantharellales	f__Ceratobasidiaceae	g__Thanatephorus	s__Thanatephorus_cucumeris
DQ913065	k__Fungi	p__Basidiomycota	c__Agaricomycetes	o__Cantharellales	f__Ceratobasidiaceae	g__Thanatephorus	s__Thanatephorus_cucumeris
DQ913064	k__Fungi	p__Basidiomycota	c__Agaricomycetes	o__Cantharellales	f__Ceratobasidiaceae	g__Thanatephorus	s__Thanatephorus_cucumeris
DQ913063	k__Fungi	p__Basidiomycota	c__Agaricomycetes	o__Cantharellales	f__Ceratobasidiaceae	g__Thanatephorus	s__Thanatephorus_cucumeris
DQ913062	k__Fungi	p__Basidiomycota	c__Agaricomycetes	o__Cantharellales	f__Ceratobasidiaceae	g__Thanatephorus	s__Thanatephorus_cucumeris
DQ913060	k__Fungi	p__Basidiomycota	c__Agaricomycetes	o__Cantharellales	f__Ceratobasidiaceae	g__Thanatephorus	s__Thanatephorus_cucumeris
DQ913059	k__Fungi	p__Basidiomycota	c__Agaricomycetes	o__Cantharellales	f__Ceratobasidiaceae	g__Thanatephorus	s__Thanatephorus_cucumeris
DQ913058	k__Fungi	p__Basidiomycota	c__Agaricomycetes	o__Cantharellales	f__Ceratobasidiaceae	g__Thanatephorus	s__Thanatephorus_cucumeris
DQ913057	k__Fungi	p__Basidiomycota	c__Agaricomycetes	o__Cantharellales	f__Ceratobasidiaceae	g__Thanatephorus	s__Thanatephorus_cucumeris
DQ913056	k__Fungi	p__Basidiomycota	c__Agaricomycetes	o__Cantharellales	f__Ceratobasidiaceae	g__Thanatephorus	s__Thanatephorus_cucumeris
DQ913055	k__Fungi	p__Basidiomycota	c__Agaricomycetes	o__Cantharellales	f__Ceratobasidiaceae	g__Thanatephorus	s__Thanatephorus_cucumeris
DQ913054	k__Fungi	p__Basidiomycota	c__Agaricomycetes	o__Cantharellales	f__Ceratobasidiaceae	g__Thanatephorus	s__Thanatephorus_cucumeris
DQ913053	k__Fungi	p__Basidiomycota	c__Agaricomycetes	o__Cantharellales	f__Ceratobasidiaceae	g__Thanatephorus	s__Thanatephorus_cucumeris
DQ913052	k__Fungi	p__Basidiomycota	c__Agaricomycetes	o__Cantharellales	f__Ceratobasidiaceae	g__Thanatephorus	s__Thanatephorus_cucumeris
DQ913051	k__Fungi	p__Basidiomycota	c__Agaricomycetes	o__Cantharellales	f__Ceratobasidiaceae	g__Thanatephorus	s__Thanatephorus_cucumeris
DQ913048	k__Fungi	p__Basidiomycota	c__Agaricomycetes	o__Cantharellales	f__Ceratobasidiaceae	g__Thanatephorus	s__Thanatephorus_cucumeris
DQ913047	k__Fungi	p__Basidiomycota	c__Agaricomycetes	o__Cantharellales	f__Ceratobasidiaceae	g__Thanatephorus	s__Thanatephorus_cucumeris
DQ913046	k__Fungi	p__Basidiomycota	c__Agaricomycetes	o__Cantharellales	f__Ceratobasidiaceae	g__Thanatephorus	s__Thanatephorus_cucumeris
DQ913045	k__Fungi	p__Basidiomycota	c__Agaricomycetes	o__Cantharellales	f__Ceratobasidiaceae	g__Thanatephorus	s__Thanatephorus_cucumeris
DQ913043	k__Fungi	p__Basidiomycota	c__Agaricomycetes	o__Cantharellales	f__Ceratobasidiaceae	g__Thanatephorus	s__Thanatephorus_cucumeris
DQ913042	k__Fungi	p__Basidiomycota	c__Agaricomycetes	o__Cantharellales	f__Ceratobasidiaceae	g__Thanatephorus	s__Thanatephorus_cucumeris
DQ913038	k__Fungi	p__Basidiomycota	c__Agaricomycetes	o__Cantharellales	f__Ceratobasidiaceae	g__Thanatephorus	s__Thanatephorus_cucumeris
DQ913037	k__Fungi	p__Basidiomycota	c__Agaricomycetes	o__Cantharellales	f__Ceratobasidiaceae	g__Thanatephorus	s__Thanatephorus_cucumeris
DQ913036	k__Fungi	p__Basidiomycota	c__Agaricomycetes	o__Cantharellales	f__Ceratobasidiaceae	g__Thanatephorus	s__Thanatephorus_cucumeris
DQ913034	k__Fungi	p__Basidiomycota	c__Agaricomycetes	o__Cantharellales	f__Ceratobasidiaceae	g__Thanatephorus	s__Thanatephorus_cucumeris
DQ913033	k__Fungi	p__Basidiomycota	c__Agaricomycetes	o__Cantharellales	f__Ceratobasidiaceae	g__Thanatephorus	s__Thanatephorus_cucumeris
DQ913026	k__Fungi	p__Basidiomycota	c__Agaricomycetes	o__Cantharellales	f__Ceratobasidiaceae	g__Thanatephorus	s__Thanatephorus_cucumeris
DQ913024	k__Fungi	p__Basidiomycota	c__Agaricomycetes	o__Cantharellales	f__Ceratobasidiaceae	g__Thanatephorus	s__Thanatephorus_cucumeris
DQ913022	k__Fungi	p__Basidiomycota	c__Agaricomycetes	o__Cantharellales	f__Ceratobasidiaceae	g__Thanatephorus	s__Thanatephorus_cucumeris
DQ913021	k__Fungi	p__Basidiomycota	c__Agaricomycetes	o__Cantharellales	f__Ceratobasidiaceae	g__Thanatephorus	s__Thanatephorus_cucumeris
DQ913017	k__Fungi	p__Basidiomycota	c__Agaricomycetes	o__Cantharellales	f__Ceratobasidiaceae	g__Thanatephorus	s__Thanatephorus_cucumeris
DQ913016	k__Fungi	p__Basidiomycota	c__Agaricomycetes	o__Cantharellales	f__Ceratobasidiaceae	g__Thanatephorus	s__Thanatephorus_cucumeris
DQ913015	k__Fungi	p__Basidiomycota	c__Agaricomycetes	o__Cantharellales	f__Ceratobasidiaceae	g__Thanatephorus	s__Thanatephorus_cucumeris
DQ913010	k__Fungi	p__Basidiomycota	c__Agaricomycetes	o__Cantharellales	f__Ceratobasidiaceae	g__Thanatephorus	s__Thanatephorus_cucumeris
DQ866999	k__Fungi	p__Ascomycota	c__Leotiomycetes	o__Erysiphales	f__Erysiphaceae	g__Erysiphe	s__Erysiphe_abbreviata
DQ823433	k__Fungi	p__Basidiomycota	c__Exobasidiomycetes	o__Microstromatales	f__Quambalariaceae	g__Quambalaria	s__Quambalaria_coyrecup
DQ823430	k__Fungi	p__Basidiomycota	c__Exobasidiomycetes	o__Microstromatales	f__Quambalariaceae	g__Quambalaria	s__Quambalaria_coyrecup
DQ674382	k__Fungi	p__Ascomycota	c__Sordariomycetes	o__Xylariales	f__Amphisphaeriaceae	g__Pestalotiopsis	s__Pestalotiopsis_mangifolia
DQ674374	k__Fungi	p__Ascomycota	c__Sordariomycetes	o__Ophiostomatales	f__Ophiostomataceae	g__Ophiostoma	s__Ophiostoma_sp
DQ674368	k__Fungi	p__Ascomycota	c__Sordariomycetes	o__Ophiostomatales	f__Ophiostomataceae	g__Ophiostoma	s__Ophiostoma_sp
DQ674366	k__Fungi	p__Ascomycota	c__Sordariomycetes	o__Ophiostomatales	f__Ophiostomataceae	g__Ophiostoma	s__Ophiostoma_sp
DQ674362	k__Fungi	p__Ascomycota	c__Sordariomycetes	o__Ophiostomatales	f__Ophiostomataceae	g__Grosmannia	s__Grosmannia_huntii
DQ123602	k__Fungi	p__Ascomycota	c__Sordariomycetes	o__Hypocreales	f__Hypocreaceae	g__Trichoderma	s__Trichoderma_sp
AY720708	k__Fungi	p__Ascomycota	c__Dothideomycetes	o__Pleosporales	f__Leptosphaeriaceae	g__Coniothyrium	s__Coniothyrium_palmarum
AY624174	k__Fungi	p__Ascomycota	c__Sordariomycetes	o__Hypocreales	f__Clavicipitaceae	g__Conoideocrella	s__Conoideocrella_luteorostrata
AY624171	k__Fungi	p__Ascomycota	c__Sordariomycetes	o__Hypocreales	f__Clavicipitaceae	g__Metarhizium	s__Metarhizium_carneum
AY624170	k__Fungi	p__Ascomycota	c__Sordariomycetes	o__Hypocreales	f__Clavicipitaceae	g__Metarhizium	s__Metarhizium_carneum
AY466625	k__Fungi	p__Ascomycota	c__Sordariomycetes	o__Ophiostomatales	f__Ophiostomataceae	g__Pesotum	s__Pesotum_piceae
AY466622	k__Fungi	p__Ascomycota	c__Sordariomycetes	o__Ophiostomatales	f__Ophiostomataceae	g__Pesotum	s__Pesotum_piceae
AY391829	k__Fungi	p__Ascomycota	c__Sordariomycetes	o__Hypocreales	f__Hypocreaceae	g__Trichoderma	s__Trichoderma_aureoviride
AF198248	k__Fungi	p__Ascomycota	c__Sordariomycetes	o__Ophiostomatales	f__Ophiostomataceae	g__Graphilbum	s__Graphilbum_fragrans
AF198245	k__Fungi	p__Ascomycota	c__Sordariomycetes	o__Microascales	f__Microascaceae	g__Graphium	s__Graphium_rubrum
AF198244	k__Fungi	p__Ascomycota	c__Sordariomycetes	o__Microascales	f__Ceratocystidaceae	g__Ceratocystis	s__Ceratocystis_ips
AF198236	k__Fungi	p__Ascomycota	c__Sordariomycetes	o__Ophiostomatales	f__Ophiostomataceae	g__Ophiostoma	s__Ophiostoma_sp
AF009817	k__Fungi	p__Ascomycota	c__Sordariomycetes	o__Xylariales	f__Amphisphaeriaceae	g__Lepteutypa	s__Lepteutypa_cupressi
AF009815	k__Fungi	p__Ascomycota	c__Sordariomycetes	o__Xylariales	f__Amphisphaeriaceae	g__Pestalosphaeria	s__Pestalosphaeria_elaeidis
AF009814	k__Fungi	p__Ascomycota	c__Sordariomycetes	o__Xylariales	f__Amphisphaeriaceae	g__Discostroma	s__Discostroma_tostum
AF019636	k__Fungi	p__Basidiomycota	c__Agaricomycetes	o__Sebacinales	f__Sebacinales_Group_B	g__Piriformospora	s__Piriformospora_indica
U92537	k__Fungi	p__Basidiomycota	c__Agaricomycetes	o__Thelephorales	f__Thelephoraceae	g__Tomentella	s__Tomentella_sp
U83484	k__Fungi	p__Basidiomycota	c__Agaricomycetes	o__Thelephorales	f__Thelephoraceae	g__Thelephora	s__Thelephora_penicillata
U83466	k__Fungi	p__Basidiomycota	c__Agaricomycetes	o__Thelephorales	f__Thelephoraceae	g__Thelephora	s__Thelephora_sp
GU014817	k__Fungi	p__Basidiomycota	c__Ustilaginomycetes	o__Ustilaginales	f__Ustilaginaceae	g__Macalpinomyces	s__Macalpinomyces_mackinlayi
AB539731	k__Fungi	p__Ascomycota	c__Sordariomycetes	o__Hypocreales	f__Hypocreaceae	g__Trichoderma	s__Trichoderma_polysporum
AB539729	k__Fungi	p__Ascomycota	c__Sordariomycetes	o__Hypocreales	f__Hypocreaceae	g__Trichoderma	s__Trichoderma_polysporum
FM955450	k__Fungi	p__Basidiomycota	c__Agaricomycetes	o__Agaricomycetes_ord_Incertae_sedis	f__Agaricomycetes_fam_Incertae_sedis	g__Fibulochlamys	s__Fibulochlamys_chilensis
GU246989	k__Fungi	p__Basidiomycota	c__Agaricomycetes	o__Boletales	f__Sclerodermataceae	g__Scleroderma	s__Scleroderma_areolatum
GU229886	k__Fungi	p__Ascomycota	c__Pezizomycotina_cls_Incertae_sedis	o__Pezizomycotina_ord_Incertae_sedis	f__Pezizomycotina_fam_Incertae_sedis	g__Nawawia	s__Nawawia_malaysiana
GU252368	k__Fungi	p__Ascomycota	c__Leotiomycetes	o__Erysiphales	f__Erysiphaceae	g__Erysiphe	s__Erysiphe_heraclei
GQ907285	k__Fungi	p__Basidiomycota	c__Agaricomycetes	o__Agaricales	f__Strophariaceae	g__Hebeloma	s__Hebeloma_sp
GQ907284	k__Fungi	p__Basidiomycota	c__Agaricomycetes	o__Agaricales	f__Strophariaceae	g__Hebeloma	s__Hebeloma_sp
FJ940918	k__Fungi	p__Basidiomycota	c__Agaricomycetes	o__Hymenochaetales	f__Hymenochaetaceae	g__Tropicoporus	s__Tropicoporus_linteus
FJ940914	k__Fungi	p__Basidiomycota	c__Agaricomycetes	o__Hymenochaetales	f__Hymenochaetaceae	g__Sanghuangporus	s__Sanghuangporus_baumii
FJ940913	k__Fungi	p__Basidiomycota	c__Agaricomycetes	o__Hymenochaetales	f__Hymenochaetaceae	g__Sanghuangporus	s__Sanghuangporus_baumii
FJ940911	k__Fungi	p__Basidiomycota	c__Agaricomycetes	o__Hymenochaetales	f__Hymenochaetaceae	g__Sanghuangporus	s__Sanghuangporus_baumii
FJ940907	k__Fungi	p__Basidiomycota	c__Agaricomycetes	o__Hymenochaetales	f__Hymenochaetaceae	g__Sanghuangporus	s__Sanghuangporus_baumii
FJ890033	k__Fungi	p__Basidiomycota	c__Agaricomycetes	o__Agaricales	f__Amanitaceae	g__Amanita	s__Amanita_brunneolocularis
FJ890032	k__Fungi	p__Basidiomycota	c__Agaricomycetes	o__Agaricales	f__Amanitaceae	g__Amanita	s__Amanita_sp
FJ890030	k__Fungi	p__Basidiomycota	c__Agaricomycetes	o__Agaricales	f__Amanitaceae	g__Amanita	s__Amanita_rubescens
FJ890029	k__Fungi	p__Basidiomycota	c__Agaricomycetes	o__Agaricales	f__Amanitaceae	g__Amanita	s__Amanita_flavoconia
FJ890028	k__Fungi	p__Basidiomycota	c__Agaricomycetes	o__Agaricales	f__Amanitaceae	g__Amanita	s__Amanita_sp
FJ890025	k__Fungi	p__Basidiomycota	c__Agaricomycetes	o__Agaricales	f__Amanitaceae	g__Amanita	s__Amanita_sp
GU229822	k__Fungi	p__Basidiomycota	c__Agaricomycetes	o__Russulales	f__Russulaceae	g__Russula	s__Russula_sp
GU229821	k__Fungi	p__Basidiomycota	c__Agaricomycetes	o__Russulales	f__Russulaceae	g__Russula	s__Russula_sp
GU229820	k__Fungi	p__Basidiomycota	c__Agaricomycetes	o__Russulales	f__Russulaceae	g__Russula	s__Russula_compacta
FJ572271	k__Fungi	p__Basidiomycota	c__Agaricomycetes	o__Agaricales	f__Pleurotaceae	g__Pleurotus	s__Pleurotus_nebrodensis
FJ572270	k__Fungi	p__Basidiomycota	c__Agaricomycetes	o__Agaricales	f__Pleurotaceae	g__Pleurotus	s__Pleurotus_nebrodensis
FJ572268	k__Fungi	p__Basidiomycota	c__Agaricomycetes	o__Agaricales	f__Pleurotaceae	g__Pleurotus	s__Pleurotus_nebrodensis
FJ572267	k__Fungi	p__Basidiomycota	c__Agaricomycetes	o__Agaricales	f__Pleurotaceae	g__Pleurotus	s__Pleurotus_nebrodensis
FJ572266	k__Fungi	p__Basidiomycota	c__Agaricomycetes	o__Agaricales	f__Pleurotaceae	g__Pleurotus	s__Pleurotus_nebrodensis
FJ572265	k__Fungi	p__Basidiomycota	c__Agaricomycetes	o__Agaricales	f__Pleurotaceae	g__Pleurotus	s__Pleurotus_nebrodensis
FJ572264	k__Fungi	p__Basidiomycota	c__Agaricomycetes	o__Agaricales	f__Pleurotaceae	g__Pleurotus	s__Pleurotus_nebrodensis
FJ572263	k__Fungi	p__Basidiomycota	c__Agaricomycetes	o__Agaricales	f__Pleurotaceae	g__Pleurotus	s__Pleurotus_nebrodensis
FJ572262	k__Fungi	p__Basidiomycota	c__Agaricomycetes	o__Agaricales	f__Pleurotaceae	g__Pleurotus	s__Pleurotus_nebrodensis
FJ572261	k__Fungi	p__Basidiomycota	c__Agaricomycetes	o__Agaricales	f__Pleurotaceae	g__Pleurotus	s__Pleurotus_nebrodensis
FJ572260	k__Fungi	p__Basidiomycota	c__Agaricomycetes	o__Agaricales	f__Pleurotaceae	g__Pleurotus	s__Pleurotus_eryngii
FJ572259	k__Fungi	p__Basidiomycota	c__Agaricomycetes	o__Agaricales	f__Pleurotaceae	g__Pleurotus	s__Pleurotus_eryngii
[truncated: 54,452 more rows]
