# Supplementary material for: Critical Issues in Mycobiota Analysis
Source: Front Microbiol. 2017 Feb 14;8:180. doi: 10.3389/fmicb.2017.00180 (PMC5306204; doi:10.3389/fmicb.2017.00180)
Supplement: Supplementary file 3 [file Table3.XLSX]

## Sheet: Sheet1
ACCESSION	prokMSA	TaxID	Kingdom	Phylum	Class	Order	Family	Genus	Species
J01695.2	NA	562	Bacteria	Proteobacteria	Gammaproteobacteria	Enterobacteriales	Enterobacteriaceae	Escherichia	Escherichia coli
NZ_ACUZ01000110	471149	649760	Bacteria	Bacteroidetes	Bacteroidia	Bacteroidales	Prevotellaceae	Prevotella	Prevotella oris str. F0302
NC_010337.2	268298	498761	Bacteria	Firmicutes	Clostridia	Clostridiales	Heliobacteriaceae	Heliobacterium	Heliobacterium modesticaldum Ice1 str. Ice1; ATCC 51547
NR_028933.1	584703	134605	Bacteria	Fusobacteria	Fusobacteriales	Fusobacteriaceae	Fusobacterium	NS	Fusobacterium equinum str. VPB 4027; JCM 11174
DQ229066.1	160267	738	Bacteria	Proteobacteria	Gammaproteobacteria	Pasteurellales	Pasteurellaceae	Haemophilus	Haemophilus parasuis SC14-7
NR_029335.1	592884	61171	Bacteria	Firmicutes	Erysipelotrichia	Erysipelotrichales	Erysipelotrichaceae	Holdemania	Holdemania filiformis str. J1-31B-1; ATCC 51649
EU703281.1	588215	257470	Bacteria	Verrucomicrobia	Verrucomicrobiae	Verrucomicrobiales	Verrucomicrobiaceae	environmental samples	Synechococcus spp
