# Supplementary material for: Critical Issues in Mycobiota Analysis
Source: Front Microbiol. 2017 Feb 14;8:180. doi: 10.3389/fmicb.2017.00180 (PMC5306204; doi:10.3389/fmicb.2017.00180)
Supplement: Supplementary file 4 [file Table4.XLSX]

## Sheet: Sheet1
ACCESSION	TaxID	Kingdom	Phylum	Class	Order	Family	Genus	Species
KP454006.1	57134	Fungi	Basidiomycota	Agaricomycetes	Cantharellales	Hydnaceae	Hydnum	Hydnum umbilicatum voucher UBC F28405
KM576414.1	1559254	Fungi	Basidiomycota	Agaricomycetes	Cantharellales	Hydnaceae	Hydnum	Hydnum sp. LM1961
AB906685.1	1458518	Fungi	Basidiomycota	Agaricomycetes	Cantharellales	Hydnaceae	Hydnum	Hydnum repandum var. repandum
AB906680.1	285437	Fungi	Basidiomycota	Agaricomycetes	Cantharellales	Hydnaceae	Hydnum	Hydnum albomagnum
KC293545.1	1380070	Fungi	Basidiomycota	Agaricomycetes	Cantharellales	Hydnaceae	Hydnum	Hydnum magnorufescens voucher TO HG2818
KC293544.1	1380071	Fungi	Basidiomycota	Agaricomycetes	Cantharellales	Hydnaceae	Hydnum	Hydnum ovoideisporum f. depauperatum voucher TO HG2817
