# Supplementary material for: Critical Issues in Mycobiota Analysis
Source: Front Microbiol. 2017 Feb 14;8:180. doi: 10.3389/fmicb.2017.00180 (PMC5306204; doi:10.3389/fmicb.2017.00180)
Supplement: Supplementary file 5 [file Table5.XLSX]

## Sheet: Sheet1
Accession	TaxID	Kingdom	Phylum	Class	Order	Family	Genus	Species
KP454006.1	57134	Fungi	Basidiomycota	Agaricomycetes	Cantharellales	Hydnaceae	Hydnum	Hydnum umbilicatum
KJ130481.1	1478172	Fungi	Neocallimastigomycota	Neocallimastigomycetes	Neocallimastigales	Neocallimastigaceae	Piromyces	Piromyces sp.
AY997087.1	281847	Fungi	Cryptomycota	NO_class, NO_order	NO_family	Rozella	Rozella allomycis
EU379241.1	109760	Fungi	Chytridiomycota	Chytridiomycetes	Spizellomycetales	Spizellomycetaceae	Spizellomyces	Spizellomyces punctatus
AB916546.1	36080	Fungi	Fungi incertae sedis	Mucorales	Mucorineae	Mucoraceae	Mucor	Mucor circinelloides
LC068778.1	5059	Fungi	Ascomycota	Eurotiomycetes	Eurotiales	Aspergillaceae	Aspergillus	Aspergillus flavus
AY842567.1	43425	Fungi	Glomeromycota	Glomeromycetes	Glomerales	Glomeraceae	Glomus	Glomus versiforme
KM576414.1	1559254	Fungi	Basidiomycota	Agaricomycetes	Cantharellales	Hydnaceae	Hydnum	Hydnum sp. LM1961
