# Supplementary material for: Critical Issues in Mycobiota Analysis
Source: Front Microbiol. 2017 Feb 14;8:180. doi: 10.3389/fmicb.2017.00180 (PMC5306204; doi:10.3389/fmicb.2017.00180)
Supplement: Supplementary file 7 [file DataSheet2.ZIP]

Archive with 3 entries (3 files):
- supplementary_data_sheet_S2C.html
- supplementary_data_sheet_S2A.html
- supplementary_data_sheet_S2B.html
