# Supplementary material for: Critical Issues in Mycobiota Analysis
Source: Front Microbiol. 2017 Feb 14;8:180. doi: 10.3389/fmicb.2017.00180 (PMC5306204; doi:10.3389/fmicb.2017.00180)
Supplement: Supplementary file 9 [file DataSheet4.FASTA]

>KC422401_Root;Fungi;Ascomycota;Saccharomycetes;Saccharomycetales;Incertae_sedis_11;Candida;Candida_albicans|SH239941.06FU|F|ITS2 Extracted ITS2 sequence 293-449 (157 bp)
CTCCTTTCCCCCCCCAACCGCTTGGTTTGGTGGTGAACCATACCACCTGGGGTTGGTTGGAAGAACGTAATGGTTAAGGCGGATCCCTTTGACCATGGCCTAAGGCCAACCCAAAACATTGGCTGCCGCCGGAACCTCCACCACGTATAACCTCCAA
>JN942631_Root;Fungi;Ascomycota;Saccharomycetes;Saccharomycetales;Incertae_sedis_11;Candida;Candida_parapsilosis|SH223486.06FU|F|ITS2 Extracted ITS2 sequence 307-429 (123 bp)
CTCCCTCAAACCCTCGGGTTTGGTGATTGAGCGAACGCTGGGTTTGCTTGAAAGAAAAGGCGGAGATATAAACTAATGGAAGGTTGTTTTCACTCATTGTAGCAAACTCCAAAACTTCTTCCA
>KF468207_Root;Fungi;Ascomycota;Saccharomycetes;Saccharomycetales;Incertae_sedis_11;Candida;Candida_glabrata|SH235343.06FU|F|ITS2 Extracted ITS2 sequence 539-758 (220 bp)
CCTTCTCAAACACGTTGTGTTTGGTAGTGAGTGATACTCTCGTTTTTGAGTTAACTTGAAATTGTAGGCCATATCAGTATGTGGGACACGAGCGCAAGCTTCTCTATTAATCTGCTGCTCGTTTGCGCGAGCGGCGGGGGTTAATACTGTATTAGGTTTTACCAACTCGGTGTTGATCTAGGGAGGGATAAGTGAGTGTTCTGTGCGTGCTGGGCAGACA
>KC119199_Root;Fungi;Ascomycota;Eurotiomycetes;Eurotiales;Trichocomaceae;Aspergillus;Aspergillus_fumigatus|SH199400.06FU|F|ITS2 Extracted ITS2 sequence 449-613 (165 bp)
CTGCCCTCAAGCACGGCTTGTGTGTTGGGCCCCCGTCCCCCTCTCCCGGGGGACGGGCCCGAAAGGCAGCGGCGGCACCGCGTCCGGTCCTCGAGCGTATGGGGCTTTGTCACCTGCTCTGTAGGCCCGGCCGGCGCCAGCCGACACCCAACTTTATTTTTCTAA
>KU904474_Penicillium_freii_strain_CZF60|F|ITS2 Extracted ITS2 sequence 319-481 (163 bp)
CTGCCCTCAAGCCCGGCTTGTGTGTTGGGCCCCGTCCTCCGATTCCGGGGGACGGGCCCGAAAGGCAGCGGCGGCACCGCGTCCGGTCCTCGAGCGTATGGGGCTTTGTCACCCGCTCCGTAGGCCCGGCCGGCGCTTGCCGATCAACCCAAATTTTTATCCA
