# Supplementary material for: Critical Issues in Mycobiota Analysis
Source: Front Microbiol. 2017 Feb 14;8:180. doi: 10.3389/fmicb.2017.00180 (PMC5306204; doi:10.3389/fmicb.2017.00180)
Supplement: Supplementary file 10 [file DataSheet5.ZIP]

Archive with 1 entries (1 files):
- supplementary_data_sheet_S5.xml
