# Supplementary material for: Critical Issues in Mycobiota Analysis
Source: Front Microbiol. 2017 Feb 14;8:180. doi: 10.3389/fmicb.2017.00180 (PMC5306204; doi:10.3389/fmicb.2017.00180)
Supplement: Supplementary file 10 [file DataSheet5.ZIP › supplementary_data_sheet_S5.xml]

<?xml version="1.0"?>
<!DOCTYPE TaxaSet PUBLIC "-//NLM//DTD Taxon, 14th January 2002//EN" "https://www.ncbi.nlm.nih.gov/entrez/query/DTD/taxon.dtd">
<TaxaSet>
<Taxon>
    <TaxId>746128</TaxId>
    <ScientificName>Aspergillus fumigatus</ScientificName>
    <OtherNames>
        <Synonym>Aspergillus fumigates</Synonym>
        <Teleomorph>Neosartorya fumigata</Teleomorph>
        <Name>
            <ClassCDE>misnomer</ClassCDE>
            <DispName>Sartorya fumigata</DispName>
        </Name>
        <Name>
            <ClassCDE>authority</ClassCDE>
            <DispName>Aspergillus fumigatus Fresen. 1863</DispName>
        </Name>
        <Name>
            <ClassCDE>authority</ClassCDE>
            <DispName>Neosartorya fumigata O'Gorman, Fuller &amp; Dyer 2008</DispName>
        </Name>
        <Name>
            <ClassCDE>type material</ClassCDE>
            <DispName>ATCC 1022</DispName>
        </Name>
        <Name>
            <ClassCDE>type material</ClassCDE>
            <DispName>CBS 133.61</DispName>
        </Name>
        <Name>
            <ClassCDE>type material</ClassCDE>
            <DispName>IMI 016152</DispName>
        </Name>
        <Name>
            <ClassCDE>type material</ClassCDE>
            <DispName>KACC 41143</DispName>
        </Name>
        <Name>
            <ClassCDE>type material</ClassCDE>
            <DispName>LSHB Ac71</DispName>
        </Name>
        <Name>
            <ClassCDE>type material</ClassCDE>
            <DispName>NCTC 982</DispName>
        </Name>
        <Name>
            <ClassCDE>type material</ClassCDE>
            <DispName>NRRL 163</DispName>
        </Name>
        <Name>
            <ClassCDE>type material</ClassCDE>
            <DispName>QM 1981</DispName>
        </Name>
        <Name>
            <ClassCDE>type material</ClassCDE>
            <DispName>Thom 118</DispName>
        </Name>
        <Name>
            <ClassCDE>type material</ClassCDE>
            <DispName>WB 163</DispName>
        </Name>
    </OtherNames>
    <ParentTaxId>5052</ParentTaxId>
    <Rank>species</Rank>
    <Division>Plants and Fungi</Division>
    <GeneticCode>
        <GCId>1</GCId>
        <GCName>Standard</GCName>
    </GeneticCode>
    <MitoGeneticCode>
        <MGCId>4</MGCId>
        <MGCName>Mold Mitochondrial; Protozoan Mitochondrial; Coelenterate Mitochondrial; Mycoplasma; Spiroplasma</MGCName>
    </MitoGeneticCode>
    <Lineage>cellular organisms; Eukaryota; Opisthokonta; Fungi; Dikarya; Ascomycota; saccharomyceta; Pezizomycotina; leotiomyceta; Eurotiomycetes; Eurotiomycetidae; Eurotiales; Aspergillaceae; Aspergillus</Lineage>
    <LineageEx>
        <Taxon>
            <TaxId>131567</TaxId>
            <ScientificName>cellular organisms</ScientificName>
            <Rank>no rank</Rank>
        </Taxon>
        <Taxon>
            <TaxId>2759</TaxId>
            <ScientificName>Eukaryota</ScientificName>
            <Rank>superkingdom</Rank>
        </Taxon>
        <Taxon>
            <TaxId>33154</TaxId>
            <ScientificName>Opisthokonta</ScientificName>
            <Rank>no rank</Rank>
        </Taxon>
        <Taxon>
            <TaxId>4751</TaxId>
            <ScientificName>Fungi</ScientificName>
            <Rank>kingdom</Rank>
        </Taxon>
        <Taxon>
            <TaxId>451864</TaxId>
            <ScientificName>Dikarya</ScientificName>
            <Rank>subkingdom</Rank>
        </Taxon>
        <Taxon>
            <TaxId>4890</TaxId>
            <ScientificName>Ascomycota</ScientificName>
            <Rank>phylum</Rank>
        </Taxon>
        <Taxon>
            <TaxId>716545</TaxId>
            <ScientificName>saccharomyceta</ScientificName>
            <Rank>no rank</Rank>
        </Taxon>
        <Taxon>
            <TaxId>147538</TaxId>
            <ScientificName>Pezizomycotina</ScientificName>
            <Rank>subphylum</Rank>
        </Taxon>
        <Taxon>
            <TaxId>716546</TaxId>
            <ScientificName>leotiomyceta</ScientificName>
            <Rank>no rank</Rank>
        </Taxon>
        <Taxon>
            <TaxId>147545</TaxId>
            <ScientificName>Eurotiomycetes</ScientificName>
            <Rank>class</Rank>
        </Taxon>
        <Taxon>
            <TaxId>451871</TaxId>
            <ScientificName>Eurotiomycetidae</ScientificName>
            <Rank>subclass</Rank>
        </Taxon>
        <Taxon>
            <TaxId>5042</TaxId>
            <ScientificName>Eurotiales</ScientificName>
            <Rank>order</Rank>
        </Taxon>
        <Taxon>
            <TaxId>1131492</TaxId>
            <ScientificName>Aspergillaceae</ScientificName>
            <Rank>family</Rank>
        </Taxon>
        <Taxon>
            <TaxId>5052</TaxId>
            <ScientificName>Aspergillus</ScientificName>
            <Rank>genus</Rank>
        </Taxon>
    </LineageEx>
    <CreateDate>2010/03/17 11:07:07</CreateDate>
    <UpdateDate>2015/07/24 15:13:27</UpdateDate>
    <PubDate>1997/06/05 12:21:00</PubDate>
</Taxon>
<Taxon>
    <TaxId>48697</TaxId>
    <ScientificName>Penicillium freii</ScientificName>
    <OtherNames>
        <Name>
            <ClassCDE>type material</ClassCDE>
            <DispName>CBS 476.84</DispName>
        </Name>
        <Name>
            <ClassCDE>type material</ClassCDE>
            <DispName>IMI 285515</DispName>
        </Name>
    </OtherNames>
    <ParentTaxId>5073</ParentTaxId>
    <Rank>species</Rank>
    <Division>Plants and Fungi</Division>
    <GeneticCode>
        <GCId>1</GCId>
        <GCName>Standard</GCName>
    </GeneticCode>
    <MitoGeneticCode>
        <MGCId>4</MGCId>
        <MGCName>Mold Mitochondrial; Protozoan Mitochondrial; Coelenterate Mitochondrial; Mycoplasma; Spiroplasma</MGCName>
    </MitoGeneticCode>
    <Lineage>cellular organisms; Eukaryota; Opisthokonta; Fungi; Dikarya; Ascomycota; saccharomyceta; Pezizomycotina; leotiomyceta; Eurotiomycetes; Eurotiomycetidae; Eurotiales; Aspergillaceae; Penicillium</Lineage>
    <LineageEx>
        <Taxon>
            <TaxId>131567</TaxId>
            <ScientificName>cellular organisms</ScientificName>
            <Rank>no rank</Rank>
        </Taxon>
        <Taxon>
            <TaxId>2759</TaxId>
            <ScientificName>Eukaryota</ScientificName>
            <Rank>superkingdom</Rank>
        </Taxon>
        <Taxon>
            <TaxId>33154</TaxId>
            <ScientificName>Opisthokonta</ScientificName>
            <Rank>no rank</Rank>
        </Taxon>
        <Taxon>
            <TaxId>4751</TaxId>
            <ScientificName>Fungi</ScientificName>
            <Rank>kingdom</Rank>
        </Taxon>
        <Taxon>
            <TaxId>451864</TaxId>
            <ScientificName>Dikarya</ScientificName>
            <Rank>subkingdom</Rank>
        </Taxon>
        <Taxon>
            <TaxId>4890</TaxId>
            <ScientificName>Ascomycota</ScientificName>
            <Rank>phylum</Rank>
        </Taxon>
        <Taxon>
            <TaxId>716545</TaxId>
            <ScientificName>saccharomyceta</ScientificName>
            <Rank>no rank</Rank>
        </Taxon>
        <Taxon>
            <TaxId>147538</TaxId>
            <ScientificName>Pezizomycotina</ScientificName>
            <Rank>subphylum</Rank>
        </Taxon>
        <Taxon>
            <TaxId>716546</TaxId>
            <ScientificName>leotiomyceta</ScientificName>
            <Rank>no rank</Rank>
        </Taxon>
        <Taxon>
            <TaxId>147545</TaxId>
            <ScientificName>Eurotiomycetes</ScientificName>
            <Rank>class</Rank>
        </Taxon>
        <Taxon>
            <TaxId>451871</TaxId>
            <ScientificName>Eurotiomycetidae</ScientificName>
            <Rank>subclass</Rank>
        </Taxon>
        <Taxon>
            <TaxId>5042</TaxId>
            <ScientificName>Eurotiales</ScientificName>
            <Rank>order</Rank>
        </Taxon>
        <Taxon>
            <TaxId>1131492</TaxId>
            <ScientificName>Aspergillaceae</ScientificName>
            <Rank>family</Rank>
        </Taxon>
        <Taxon>
            <TaxId>5073</TaxId>
            <ScientificName>Penicillium</ScientificName>
            <Rank>genus</Rank>
        </Taxon>
    </LineageEx>
    <CreateDate>1996/07/01 17:31:00</CreateDate>
    <UpdateDate>2005/01/19 15:15:00</UpdateDate>
    <PubDate>1996/07/01 17:31:00</PubDate>
</Taxon>
<Taxon>
    <TaxId>5480</TaxId>
    <ScientificName>Candida parapsilosis</ScientificName>
    <OtherNames>
        <Synonym>Monilia parapsilosis</Synonym>
        <Synonym>Mycocandida parapsilosis</Synonym>
        <Synonym>Mycotorula parapsilopsis</Synonym>
        <Name>
            <ClassCDE>authority</ClassCDE>
            <DispName>Candida parapsilosis (Ashford) Langeron &amp; Talice</DispName>
        </Name>
        <Name>
            <ClassCDE>type material</ClassCDE>
            <DispName>ATCC 22019</DispName>
        </Name>
        <Name>
            <ClassCDE>type material</ClassCDE>
            <DispName>CBS 604</DispName>
        </Name>
        <Name>
            <ClassCDE>type material</ClassCDE>
            <DispName>CCRC 20515</DispName>
        </Name>
        <Name>
            <ClassCDE>type material</ClassCDE>
            <DispName>DBVPG 6150</DispName>
        </Name>
        <Name>
            <ClassCDE>type material</ClassCDE>
            <DispName>DSM 5784</DispName>
        </Name>
        <Name>
            <ClassCDE>type material</ClassCDE>
            <DispName>IFO 1396</DispName>
        </Name>
        <Name>
            <ClassCDE>type material</ClassCDE>
            <DispName>IGC 2545</DispName>
        </Name>
        <Name>
            <ClassCDE>type material</ClassCDE>
            <DispName>JCM 1785</DispName>
        </Name>
        <Name>
            <ClassCDE>type material</ClassCDE>
            <DispName>KCTC 7653</DispName>
        </Name>
        <Name>
            <ClassCDE>type material</ClassCDE>
            <DispName>NCYC 601</DispName>
        </Name>
        <Name>
            <ClassCDE>type material</ClassCDE>
            <DispName>NRRL Y-12969</DispName>
        </Name>
        <Name>
            <ClassCDE>type material</ClassCDE>
            <DispName>UCD 61-27</DispName>
        </Name>
        <Name>
            <ClassCDE>unpublished name</ClassCDE>
            <DispName>Lodderomyces parapsilosis</DispName>
        </Name>
        <Name>
            <ClassCDE>misspelling</ClassCDE>
            <DispName>Candida parapsilopsis</DispName>
        </Name>
    </OtherNames>
    <ParentTaxId>1535326</ParentTaxId>
    <Rank>species</Rank>
    <Division>Plants and Fungi</Division>
    <GeneticCode>
        <GCId>12</GCId>
        <GCName>Alternative Yeast Nuclear</GCName>
    </GeneticCode>
    <MitoGeneticCode>
        <MGCId>4</MGCId>
        <MGCName>Mold Mitochondrial; Protozoan Mitochondrial; Coelenterate Mitochondrial; Mycoplasma; Spiroplasma</MGCName>
    </MitoGeneticCode>
    <Lineage>cellular organisms; Eukaryota; Opisthokonta; Fungi; Dikarya; Ascomycota; saccharomyceta; Saccharomycotina; Saccharomycetes; Saccharomycetales; Debaryomycetaceae; Candida/Lodderomyces clade; Candida</Lineage>
    <LineageEx>
        <Taxon>
            <TaxId>131567</TaxId>
            <ScientificName>cellular organisms</ScientificName>
            <Rank>no rank</Rank>
        </Taxon>
        <Taxon>
            <TaxId>2759</TaxId>
            <ScientificName>Eukaryota</ScientificName>
            <Rank>superkingdom</Rank>
        </Taxon>
        <Taxon>
            <TaxId>33154</TaxId>
            <ScientificName>Opisthokonta</ScientificName>
            <Rank>no rank</Rank>
        </Taxon>
        <Taxon>
            <TaxId>4751</TaxId>
            <ScientificName>Fungi</ScientificName>
            <Rank>kingdom</Rank>
        </Taxon>
        <Taxon>
            <TaxId>451864</TaxId>
            <ScientificName>Dikarya</ScientificName>
            <Rank>subkingdom</Rank>
        </Taxon>
        <Taxon>
            <TaxId>4890</TaxId>
            <ScientificName>Ascomycota</ScientificName>
            <Rank>phylum</Rank>
        </Taxon>
        <Taxon>
            <TaxId>716545</TaxId>
            <ScientificName>saccharomyceta</ScientificName>
            <Rank>no rank</Rank>
        </Taxon>
        <Taxon>
            <TaxId>147537</TaxId>
            <ScientificName>Saccharomycotina</ScientificName>
            <Rank>subphylum</Rank>
        </Taxon>
        <Taxon>
            <TaxId>4891</TaxId>
            <ScientificName>Saccharomycetes</ScientificName>
            <Rank>class</Rank>
        </Taxon>
        <Taxon>
            <TaxId>4892</TaxId>
            <ScientificName>Saccharomycetales</ScientificName>
            <Rank>order</Rank>
        </Taxon>
        <Taxon>
            <TaxId>766764</TaxId>
            <ScientificName>Debaryomycetaceae</ScientificName>
            <Rank>family</Rank>
        </Taxon>
        <Taxon>
            <TaxId>1535325</TaxId>
            <ScientificName>Candida/Lodderomyces clade</ScientificName>
            <Rank>no rank</Rank>
        </Taxon>
        <Taxon>
            <TaxId>1535326</TaxId>
            <ScientificName>Candida</ScientificName>
            <Rank>genus</Rank>
        </Taxon>
    </LineageEx>
    <CreateDate>1995/02/27 09:24:00</CreateDate>
    <UpdateDate>2015/07/31 17:06:22</UpdateDate>
    <PubDate>1993/04/29 01:00:00</PubDate>
</Taxon>
<Taxon>
    <TaxId>5478</TaxId>
    <ScientificName>[Candida] glabrata</ScientificName>
    <OtherNames>
        <GenbankSynonym>Candida glabrata</GenbankSynonym>
        <Synonym>Cryptococcus glabratus</Synonym>
        <Synonym>Torulopsis glabrata</Synonym>
        <Name>
            <ClassCDE>authority</ClassCDE>
            <DispName>Cryptococcus glabratus H.W. Anderson, 1917</DispName>
        </Name>
        <Name>
            <ClassCDE>type material</ClassCDE>
            <DispName>ATCC 2001</DispName>
        </Name>
        <Name>
            <ClassCDE>type material</ClassCDE>
            <DispName>CBS 138</DispName>
        </Name>
        <Name>
            <ClassCDE>type material</ClassCDE>
            <DispName>CCRC 20586</DispName>
        </Name>
        <Name>
            <ClassCDE>type material</ClassCDE>
            <DispName>DBVPG 3828</DispName>
        </Name>
        <Name>
            <ClassCDE>type material</ClassCDE>
            <DispName>IFO 0622</DispName>
        </Name>
        <Name>
            <ClassCDE>type material</ClassCDE>
            <DispName>JCM 3761</DispName>
        </Name>
        <Name>
            <ClassCDE>type material</ClassCDE>
            <DispName>KCTC 1714</DispName>
        </Name>
        <Name>
            <ClassCDE>type material</ClassCDE>
            <DispName>NCPF 3309</DispName>
        </Name>
        <Name>
            <ClassCDE>type material</ClassCDE>
            <DispName>NRRL Y-1417</DispName>
        </Name>
        <Name>
            <ClassCDE>type material</ClassCDE>
            <DispName>NRRL Y-65</DispName>
        </Name>
    </OtherNames>
    <ParentTaxId>600669</ParentTaxId>
    <Rank>species</Rank>
    <Division>Plants and Fungi</Division>
    <GeneticCode>
        <GCId>1</GCId>
        <GCName>Standard</GCName>
    </GeneticCode>
    <MitoGeneticCode>
        <MGCId>3</MGCId>
        <MGCName>Yeast Mitochondrial</MGCName>
    </MitoGeneticCode>
    <Lineage>cellular organisms; Eukaryota; Opisthokonta; Fungi; Dikarya; Ascomycota; saccharomyceta; Saccharomycotina; Saccharomycetes; Saccharomycetales; Saccharomycetaceae; Nakaseomyces; Nakaseomyces/Candida clade</Lineage>
    <LineageEx>
        <Taxon>
            <TaxId>131567</TaxId>
            <ScientificName>cellular organisms</ScientificName>
            <Rank>no rank</Rank>
        </Taxon>
        <Taxon>
            <TaxId>2759</TaxId>
            <ScientificName>Eukaryota</ScientificName>
            <Rank>superkingdom</Rank>
        </Taxon>
        <Taxon>
            <TaxId>33154</TaxId>
            <ScientificName>Opisthokonta</ScientificName>
            <Rank>no rank</Rank>
        </Taxon>
        <Taxon>
            <TaxId>4751</TaxId>
            <ScientificName>Fungi</ScientificName>
            <Rank>kingdom</Rank>
        </Taxon>
        <Taxon>
            <TaxId>451864</TaxId>
            <ScientificName>Dikarya</ScientificName>
            <Rank>subkingdom</Rank>
        </Taxon>
        <Taxon>
            <TaxId>4890</TaxId>
            <ScientificName>Ascomycota</ScientificName>
            <Rank>phylum</Rank>
        </Taxon>
        <Taxon>
            <TaxId>716545</TaxId>
            <ScientificName>saccharomyceta</ScientificName>
            <Rank>no rank</Rank>
        </Taxon>
        <Taxon>
            <TaxId>147537</TaxId>
            <ScientificName>Saccharomycotina</ScientificName>
            <Rank>subphylum</Rank>
        </Taxon>
        <Taxon>
            <TaxId>4891</TaxId>
            <ScientificName>Saccharomycetes</ScientificName>
            <Rank>class</Rank>
        </Taxon>
        <Taxon>
            <TaxId>4892</TaxId>
            <ScientificName>Saccharomycetales</ScientificName>
            <Rank>order</Rank>
        </Taxon>
        <Taxon>
            <TaxId>4893</TaxId>
            <ScientificName>Saccharomycetaceae</ScientificName>
            <Rank>family</Rank>
        </Taxon>
        <Taxon>
            <TaxId>374468</TaxId>
            <ScientificName>Nakaseomyces</ScientificName>
            <Rank>genus</Rank>
        </Taxon>
        <Taxon>
            <TaxId>600669</TaxId>
            <ScientificName>Nakaseomyces/Candida clade</ScientificName>
            <Rank>no rank</Rank>
        </Taxon>
    </LineageEx>
    <CreateDate>1995/02/27 09:24:00</CreateDate>
    <UpdateDate>2016/08/31 09:32:26</UpdateDate>
    <PubDate>1993/09/01 01:00:00</PubDate>
</Taxon>
<Taxon>
    <TaxId>5476</TaxId>
    <ScientificName>Candida albicans</ScientificName>
    <OtherNames>
        <Synonym>Candida stellatoidea</Synonym>
        <Synonym>Candida stellatoidea type I</Synonym>
        <Name>
            <ClassCDE>type material</ClassCDE>
            <DispName>ATCC 11006</DispName>
        </Name>
        <Name>
            <ClassCDE>type material</ClassCDE>
            <DispName>ATCC 18804</DispName>
        </Name>
        <Name>
            <ClassCDE>type material</ClassCDE>
            <DispName>ATCC 20308</DispName>
        </Name>
        <Name>
            <ClassCDE>type material</ClassCDE>
            <DispName>BCC 5390</DispName>
        </Name>
        <Name>
            <ClassCDE>type material</ClassCDE>
            <DispName>BCRC 20512</DispName>
        </Name>
        <Name>
            <ClassCDE>type material</ClassCDE>
            <DispName>CBS 562</DispName>
        </Name>
        <Name>
            <ClassCDE>type material</ClassCDE>
            <DispName>CCRC 20512</DispName>
        </Name>
        <Name>
            <ClassCDE>type material</ClassCDE>
            <DispName>CECT 1002</DispName>
        </Name>
        <Name>
            <ClassCDE>type material</ClassCDE>
            <DispName>IFO 1385</DispName>
        </Name>
        <Name>
            <ClassCDE>type material</ClassCDE>
            <DispName>JCM 1537</DispName>
        </Name>
        <Name>
            <ClassCDE>type material</ClassCDE>
            <DispName>JCM 1542</DispName>
        </Name>
        <Name>
            <ClassCDE>type material</ClassCDE>
            <DispName>KCTC 7270</DispName>
        </Name>
        <Name>
            <ClassCDE>type material</ClassCDE>
            <DispName>MUCL 29800</DispName>
        </Name>
        <Name>
            <ClassCDE>type material</ClassCDE>
            <DispName>NBIMCC 72</DispName>
        </Name>
        <Name>
            <ClassCDE>type material</ClassCDE>
            <DispName>NBRC 1385</DispName>
        </Name>
        <Name>
            <ClassCDE>type material</ClassCDE>
            <DispName>NCAIM Y.00971</DispName>
        </Name>
        <Name>
            <ClassCDE>type material</ClassCDE>
            <DispName>NCYC 597</DispName>
        </Name>
        <Name>
            <ClassCDE>type material</ClassCDE>
            <DispName>NRRL Y-12983</DispName>
        </Name>
        <Name>
            <ClassCDE>type material</ClassCDE>
            <DispName>PYCC 3436</DispName>
        </Name>
        <Name>
            <ClassCDE>type material</ClassCDE>
            <DispName>UAMH 8765</DispName>
        </Name>
        <Name>
            <ClassCDE>misspelling</ClassCDE>
            <DispName>Candida albican</DispName>
        </Name>
    </OtherNames>
    <ParentTaxId>1535326</ParentTaxId>
    <Rank>species</Rank>
    <Division>Plants and Fungi</Division>
    <GeneticCode>
        <GCId>12</GCId>
        <GCName>Alternative Yeast Nuclear</GCName>
    </GeneticCode>
    <MitoGeneticCode>
        <MGCId>4</MGCId>
        <MGCName>Mold Mitochondrial; Protozoan Mitochondrial; Coelenterate Mitochondrial; Mycoplasma; Spiroplasma</MGCName>
    </MitoGeneticCode>
    <Lineage>cellular organisms; Eukaryota; Opisthokonta; Fungi; Dikarya; Ascomycota; saccharomyceta; Saccharomycotina; Saccharomycetes; Saccharomycetales; Debaryomycetaceae; Candida/Lodderomyces clade; Candida</Lineage>
    <LineageEx>
        <Taxon>
            <TaxId>131567</TaxId>
            <ScientificName>cellular organisms</ScientificName>
            <Rank>no rank</Rank>
        </Taxon>
        <Taxon>
            <TaxId>2759</TaxId>
            <ScientificName>Eukaryota</ScientificName>
            <Rank>superkingdom</Rank>
        </Taxon>
        <Taxon>
            <TaxId>33154</TaxId>
            <ScientificName>Opisthokonta</ScientificName>
            <Rank>no rank</Rank>
        </Taxon>
        <Taxon>
            <TaxId>4751</TaxId>
            <ScientificName>Fungi</ScientificName>
            <Rank>kingdom</Rank>
        </Taxon>
        <Taxon>
            <TaxId>451864</TaxId>
            <ScientificName>Dikarya</ScientificName>
            <Rank>subkingdom</Rank>
        </Taxon>
        <Taxon>
            <TaxId>4890</TaxId>
            <ScientificName>Ascomycota</ScientificName>
            <Rank>phylum</Rank>
        </Taxon>
        <Taxon>
            <TaxId>716545</TaxId>
            <ScientificName>saccharomyceta</ScientificName>
            <Rank>no rank</Rank>
        </Taxon>
        <Taxon>
            <TaxId>147537</TaxId>
            <ScientificName>Saccharomycotina</ScientificName>
            <Rank>subphylum</Rank>
        </Taxon>
        <Taxon>
            <TaxId>4891</TaxId>
            <ScientificName>Saccharomycetes</ScientificName>
            <Rank>class</Rank>
        </Taxon>
        <Taxon>
            <TaxId>4892</TaxId>
            <ScientificName>Saccharomycetales</ScientificName>
            <Rank>order</Rank>
        </Taxon>
        <Taxon>
            <TaxId>766764</TaxId>
            <ScientificName>Debaryomycetaceae</ScientificName>
            <Rank>family</Rank>
        </Taxon>
        <Taxon>
            <TaxId>1535325</TaxId>
            <ScientificName>Candida/Lodderomyces clade</ScientificName>
            <Rank>no rank</Rank>
        </Taxon>
        <Taxon>
            <TaxId>1535326</TaxId>
            <ScientificName>Candida</ScientificName>
            <Rank>genus</Rank>
        </Taxon>
    </LineageEx>
    <CreateDate>1995/02/27 09:24:00</CreateDate>
    <UpdateDate>2016/08/19 13:47:21</UpdateDate>
    <PubDate>1994/03/27 23:00:00</PubDate>
</Taxon>

</TaxaSet>
